# Supplementary material for: Simian Immunodeficiency Virus Infection of Chimpanzees (Pan troglodytes) Shares Features of Both Pathogenic and Non-pathogenic Lentiviral Infections
Source: PLoS Pathog. 2015 Sep 11;11(9):e1005146. doi: 10.1371/journal.ppat.1005146 (PMC4567047; doi:10.1371/journal.ppat.1005146)
Supplement: S1 Table — (XLS) [file ppat.1005146.s007.xls]

## Sheet: Table S1
CD4+ T-cell analysis (Fig.1)
	n	Age				Gender
		Min	Median	Mean	Max	% Male
Uninfected (Neg.)	32	7	17.5	17.9	34	35
HIV infected (HIV-NP)	29	16	26	27.5	45	41
SIVcpz infected (SIVcpz)	7	18	24	25.4	33	86
