# Supplementary material for: Simian Immunodeficiency Virus Infection of Chimpanzees (Pan troglodytes) Shares Features of Both Pathogenic and Non-pathogenic Lentiviral Infections
Source: PLoS Pathog. 2015 Sep 11;11(9):e1005146. doi: 10.1371/journal.ppat.1005146 (PMC4567047; doi:10.1371/journal.ppat.1005146)
Supplement: S3 Table — (XLS) [file ppat.1005146.s009.xls]

## Sheet: Table s3
T-cell activation analysis (Fig. 2b)
		Age				Gender
MHC-II	n	Min	Median	Mean	Max	% Male	From cryopreserved samples (%)
Uninfected (Neg.)	10	9	19	20	32	10	0
HIV infected (HIV-NP)	17	9	26	25.5	45	40	0
SIVcpz infected (SIVcpz)	5	18	24	26	31	80	0
CD69
Uninfected (Neg.)	10	9	19	20	32	10	0
HIV infected (HIV-NP)	13	9	26	26.17	32	40	0
SIVcpz infected (SIVcpz)	5	18	24	26	31	80	0
Ki-67
Uninfected (Neg.)	14	7	19	19	34	21	4
HIV infected (HIV-NP)	14	23	29	30.5	45	57	1
SIVcpz infected (SIVcpz)	5	13	24	25	33	80	1
