# Supplementary material for: Simian Immunodeficiency Virus Infection of Chimpanzees (Pan troglodytes) Shares Features of Both Pathogenic and Non-pathogenic Lentiviral Infections
Source: PLoS Pathog. 2015 Sep 11;11(9):e1005146. doi: 10.1371/journal.ppat.1005146 (PMC4567047; doi:10.1371/journal.ppat.1005146)
Supplement: S4 Table — (XLS) [file ppat.1005146.s010.xls]

## Sheet: Table S4 - Activation models
Variable modelled	Model (transformation)	Coefficients (CI 95%)
		Intercept			Age (years)			Gender (male)			HIV-1			SIVcpz
%Ki-67+ CD8+ T-cells	General linear model (natural log)	3.08464	(1.55,6.13)	**	-0.0556039	(-0.15, 0.04)	NS	-0.249912	(-1.31, 1.43)	NS	2.52393	(0.045, 6.97)	*	-0.00444187	(-1.41, 2.61)	NS
%Ki-67+ CD4+ T-cells	General linear model (natural log)	3.18781	(1.86, 5.46)	**	-0.0477961	(-0.12, 0.03)	NS	-0.0869124	(-1.00, 1.23)	NS	2.97426	(0.75, 6.47)	**	-0.369138	(-1.41, 1.30)	NS
%Patr-DR+ CD8+ T-cells	General linear model (natural log)	1.077	(0.42, 2.76)	NS	0.0624497	(-0.07, 0.2)	NS	0.790942	(-0.94, 3.93)	NS	-1.64114	(-2.36, -0.21)	*	2.0605	(-0.69, 7.95)	NS
%Patr-DR+ CD4+ T-cells	General linear model (natural log)	1.99989	(1.39, 2.87)	NS	0.00227794	(-0.05, 0.05)	NS	0.0308187	(-0.60, 0.82	NS	-0.589408	(-1.17, 0.16)	NS	0.928448	(-0.09, 2.30)	NS
%CD69+ CD8+ T-cells	General linear model (natural log)	1.44793	(0.23, 8.94)	NS	-0.0434252	(-2.93, 0.93)	NS	-1.73755	(-2.6, 0.93)	NS	8.03808	(-0.22, 40.1)	NS	4.9809	(-2.63, 0.93)	NS
%CD69+ CD4+ T-cells	General linear model (natural log)	1.06865	(0.21, 5.21)	NS	-0.0452258	(-0.26, 0.18)	NS	0.456682	(-0.56, 1.97)	NS	-1.1906	(-2.50, 3.08)	NS	-0.24352	(-2.30, 4.37)	NS
