# Supplementary material for: Simian Immunodeficiency Virus Infection of Chimpanzees (Pan troglodytes) Shares Features of Both Pathogenic and Non-pathogenic Lentiviral Infections
Source: PLoS Pathog. 2015 Sep 11;11(9):e1005146. doi: 10.1371/journal.ppat.1005146 (PMC4567047; doi:10.1371/journal.ppat.1005146)
Supplement: S5 Table — (XLS) [file ppat.1005146.s011.xls]

## Sheet: Table s5
Transcriptomics groups
	n	Age				Gender
		Min	Median	Mean	Max	% Male	Notes
Uninfected (Neg.)	3	8	13	14	21	66	Ch-Ni Wk-2 P.I., Neg. 13, Neg.29
HIV infected (HIV-NP)	5	17	19	25.2	40	80	X176, X062, X115 prior to SIVcpz infection (Wk-2 or -4 before infection depending on sample availability), HIV-NP 20, HIV-NP25
Week 2 PI SIVcpz	1	8	8	8	8	100	Ch-Ni
Week 4 PI SIVcpz	4	12	19	19.25	27	75	X062, X310, X284, X115
SIVcpz chronic (Chronic)	7	14	20	20.2	28	86	Ch-Ni, Ch-No, X284, X115, X176 (all 300-400 wk PI), x062, x310 (both wk 52 PI)
Uninfected (Neg.)
Soc	21
Niko	8	14
Leonne	13
HIV infected (HIV-NP)
X176 pre	17	1	19
X062 Pre	19	1
X115 Pre	19	1
Bull	31	1
Maya	40	0
Week 2 PI SIVcpz
Week 4 PI SIVcpz
x062	19
x310	27
x284	12	19.25
x115	19
SIVcpz chronic (Chronic)	Ch-Ni	14
	Ch-No	14
	X284	17
	X115	26	20
	X176	23
	X062	20
	X310	28
