# Supplementary material for: Simian Immunodeficiency Virus Infection of Chimpanzees (Pan troglodytes) Shares Features of Both Pathogenic and Non-pathogenic Lentiviral Infections
Source: PLoS Pathog. 2015 Sep 11;11(9):e1005146. doi: 10.1371/journal.ppat.1005146 (PMC4567047; doi:10.1371/journal.ppat.1005146)
Supplement: S6 Table — (XLS) [file ppat.1005146.s012.xls]

## Sheet: Table S6
Soluble marker groups
	n	Age				Gender
		Min	Median	Mean	Max	% Male
Uninfected (Neg.)	7	7	13	18.7	34	42
HIV infected (HIV-NP)	7	11.7	19	24	41	71
SIVcpz infected (SIVcpz), Neopterin and TRAIL	7	14	22	21.4	28	86
SIVcpz infected (SIVcpz), B2m	7	12.7	20	19.2	28	86
B2m - last assayed sample for X115, X175 and X284 is Week 52 post infection, for Neopterin and STRAIL, week 300-400 post infection.
