# Supplementary material for: Simian Immunodeficiency Virus Infection of Chimpanzees (Pan troglodytes) Shares Features of Both Pathogenic and Non-pathogenic Lentiviral Infections
Source: PLoS Pathog. 2015 Sep 11;11(9):e1005146. doi: 10.1371/journal.ppat.1005146 (PMC4567047; doi:10.1371/journal.ppat.1005146)
Supplement: S7 Table — (XLS) [file ppat.1005146.s013.xls]

## Sheet: Table s7
Histology and Immunohistochemistry groups
	n	Age				Gender
		Min	Median	Mean	Max	% Male
Uninfected (Neg.)	6	6.7	12.3	18.2	40	66
HIV infected (HIV-NP)	5	15	18	21.4	34	80
SIVcpz infected (SIVcpz)	3	7.9	18	16	22	100
