# Supplementary material for: Simian Immunodeficiency Virus Infection of Chimpanzees (Pan troglodytes) Shares Features of Both Pathogenic and Non-pathogenic Lentiviral Infections
Source: PLoS Pathog. 2015 Sep 11;11(9):e1005146. doi: 10.1371/journal.ppat.1005146 (PMC4567047; doi:10.1371/journal.ppat.1005146)
Supplement: S8 Table — Values are total reads mapping to each gene, normalised to the number of reads mapped in each sample. All time-points post-infection (or pre-infection, indicated by a negative value) are related to SIVcpz (not HIV-1) infection. (XLS) [file ppat.1005146.s014.xls]

## Sheet: S8 Table
Feature ID	Chromosome	Neg. 13	Neg. 29	Ch-Ni Pre-infection (Wk -2)	Uninfected - mean	HIV-NP 20	HIV-NP 25	X176 Wk -2 P.I	X062 Wk -2 P.I	X115 Wk -2 P.I	HIV-NP mean	Ch-Ni Wk 2 P.I.	Wk 2 mean	X115 Wk 4	X062 Wk 4	X310 Wk 4	X284 Wk 4	Wk 4 - mean	Ch-Ni Chronic (Wk 300 P.I)	Ch- No Chronic (Age 15)	X062 Wk 52	X310 Wk 52	X284 Wk 48	X115 Wk 52	X176 Wk 52	Chronic - Normalized mean
5_8S_rRNA_1	20	0	0	0	0	0	0	0	0	0	0	0	0	0	0	0	0	0	0	0	0	0	0	0	0	0
5_8S_rRNA_10	Y	0	0	0	0	0	0	0	0	0	0	0	0	0.142	0	0	0	0.035	0	0	0	0	0	0	0	0
5_8S_rRNA_11	Y	0	0	0	0	0	0	0	0	0	0	0	0	0	0	0	0	0	0	0	0	0	0	0	0	0
5_8S_rRNA_12	Y	0	0	0	0	0	0	0	0	0	0	0	0	0	0	0	0	0	0	0	0	0	0	0	0	0
5_8S_rRNA_13	Y	0	0	0	0	0	0	0	0	0	0	0	0	0	0	0	0	0	0	0	0	0	0	0	0	0
5_8S_rRNA_14	Y	0	0	0	0	0	0	0	0	0	0	0	0	0	0	0	0	0	0	0	0	0	0	0	0	0
5_8S_rRNA_15	GL392890.1	0	0	0	0	0	0	0	0	0	0	0	0	0	0	0	0	0	0	0	0	0	0	0	0	0
5_8S_rRNA_16	GL393516.1	0	0	0	0	0	0	0	0	1.903	0.381	0	0	0.106	0.544	0.094	0	0.186	0	0	0	0	0	0	0	0
5_8S_rRNA_17	GL393523.1	0	0	0	0	0	0	0	0	0	0	0	0	0.035	0	0	0	0.00887	0	0	0	0	0	0	0	0
5_8S_rRNA_18	GL393525.1	0	0	0	0	0	0	0	0	0	0	0	0	0	0	0	0	0	0	0	0	0	0	0	0	0
5_8S_rRNA_19	GL392524.1	0	0	0	0	0	0	0	0	0	0	0	0	0	0	0	0	0	0	0	0	0	0	0	0	0
5_8S_rRNA_2	2B	0	0	0	0	0	0	0	0	0	0	0	0	0	0	0	0	0	0	0	0	0	0	0	0	0
5_8S_rRNA_20	GL393459.1	0	0	0	0	0	0	0	0	0	0	0	0	0	0	0	0	0	0	0	0	0	0	0	0	0
5_8S_rRNA_21	GL395071.1	0	0	0	0	0	0	0	0	0	0	0	0	0	0	0	0	0	0	0	0	0	0	0	0	0
5_8S_rRNA_22	GL395761.1	0	0	0	0	0	0	0	0	0	0	0	0	0	0	0	0	0	0	0	0	0	0	0	0	0
5_8S_rRNA_3	9	0	0	0	0	0	0	0	0	0	0	0	0	0	0	0	0	0	0	0	0	0	0	0	0	0
5_8S_rRNA_4	Y	0	0	0	0	0	0	0	0	0	0	0	0	0	0	0	0	0	0	0	0	0	0	0	0	0
5_8S_rRNA_5	Y	0	0	0	0	0	0	0	0	0	0	0	0	0	0	0	0	0	0	0	0	0	0	0	0	0
5_8S_rRNA_6	Y	0	0	0	0	0	0	0	0	0	0	0	0	0	0	0	0	0	0	0	0	0	0	0	0	0
5_8S_rRNA_7	Y	0	0	0	0	0	0	0	0	0	0	0	0	0	0	0	0	0	0	0	0	0	0	0	0	0
5_8S_rRNA_8	Y	0	0	0	0	0	0	0	0	0	0	0	0	0	0	0	0	0	0	0	0	0	0	0	0	0
5_8S_rRNA_9	Y	0	0	0	0	0	0	0	0	0	0	0	0	0	0	0	0	0	0	0	0	0	0	0	0	0
5S_rRNA_1	1	0	0	0	0	0	0	0	0	0	0	0	0	0	0	0	0	0	0	0	0	0	0	0	0	0
5S_rRNA_10	1	0	0	0	0	0	0	0	0	0	0	0	0	0	0	0	0	0	0	0	0	0	0	0	0	0
5S_rRNA_100	12	0	0	0	0	0	0	0	0	0	0	0	0	0	0	0	0	0	0	0	0	0	0	0	0	0
5S_rRNA_101	12	0	0	0	0	0	0	0	0	0	0	0	0	0	0	0	0	0	0	0	0	0	0	0	0	0
5S_rRNA_102	12	0	0	0	0	0	0	0	0	0	0	0	0	0	0	0	0	0	0	0	0	0	0	0	0	0
5S_rRNA_103	12	0	0	0	0	0	0	0	0	0	0	0	0	0	0	0	0	0	0	0	0	0	0	0	0	0
5S_rRNA_104	12	0	0	0	0	0	0	0	0	0	0	0	0	0	0	0	0	0	0	0	0	0	0	0	0	0
5S_rRNA_105	12	0	0	0	0	0	0	0	0	0	0	0	0	0	0	0	0	0	0	0	0	0	0	0	0	0
5S_rRNA_106	12	0	0	0	0	0	0	0	0	0	0	0	0	0	0	0	0	0	0	0	0	0	0	0	0	0
5S_rRNA_107	12	0	0	0	0	0	0	0	0	0	0	0	0	0	0	0	0	0	0	0	0	0	0	0	0	0
5S_rRNA_108	12	0	0	0	0	0	0	0	0	0	0	0	0	0	0	0	0	0	0	0	0	0	0	0	0	0
5S_rRNA_109	12	0	0	0	0	0	0	0	0	0	0	0	0	0	0	0	0	0	0	0	0	0	0	0	0	0
5S_rRNA_11	1	0	0	0	0	0	0	0	0	0	0	0	0	0	0	0	0	0	0	0	0	0	0	0	0	0
5S_rRNA_110	12	0	0	0	0	0	0	0	0	0	0	0	0	0	0	0	0	0	0	0	0	0	0	0	0	0
5S_rRNA_111	12	0	0	0	0	0	0	0	0	0	0	0	0	0	0	0	0	0	0	0	0	0	0	0	0	0
5S_rRNA_112	12	0	0	0	0	0	0	0	0	0	0	0	0	0	0	0	0	0	0	0	0	0	0	0	0	0
5S_rRNA_113	12	0	0	0	0	0	0	0	0	0	0	0	0	0	0	0	0	0	0	0	0	0	0	0	0	0
5S_rRNA_114	12	0	0	0	0	0	0.469	0.07	0	0	0.108	0	0	2.768	0.272	0.188	1.548	1.194	0	0	0	0	0.171	0	0	0.024
5S_rRNA_115	12	0	0	0	0	0	0	0	0	0	0	0	0	0	0	0	0	0	0	0	0	0	0	0	0	0
5S_rRNA_116	12	0	0	0	0	0	0	0	0	0	0	0	0	0	0	0	0	0	0	0	0	0	0	0	0	0
5S_rRNA_117	12	0	0	0	0	0	0	0	0	0	0	0	0	0	0	0	0	0	0	0	0	0	0	0	0	0
5S_rRNA_118	12	0	0	0	0	0	0	0	0	0	0	0	0	0	0	0	0	0	0	0	0	0	0	0	0	0
5S_rRNA_119	12	0	0	0	0	0	0	0	0	0	0	0	0	0	0	0	0	0	0	0	0	0	0	0	0.031	0.00448
5S_rRNA_12	1	0	0	0	0	0	0	0	0	0	0	0	0	0	0	0	0	0	0	0	0	0	0	0	0	0
5S_rRNA_120	13	0	0	0	0	0	0	0	0	0	0	0	0	0	0	0	0	0	0	0	0	0	0	0	0	0
5S_rRNA_121	13	0	0	0	0	0	0	0.487	0	0	0.097	0	0	0	0	0	0	0	0	0	0	0	0	0	0	0
5S_rRNA_122	13	0	0	0	0	0	0	0	0	0	0	0	0	0	0	0	0	0	0	0	0	0	0	0	0	0
5S_rRNA_123	13	0	0	0	0	0	0	0	0	0	0	0	0	0	0	0	0	0	0	0	0	0	0	0	0	0
5S_rRNA_124	13	0	0	0	0	0	0	0	0	0	0	0	0	0	0	0	0	0	0	0	0	0	0	0	0	0
5S_rRNA_125	13	0	0	0	0	0	0	0	0	0	0	0	0	0	0	0	0	0	0	0	0	0	0	0	0	0
5S_rRNA_126	13	0	0	0	0	0	0	0	0	0	0	0	0	0	0	0	0	0	0	0	0	0	0	0	0	0
5S_rRNA_127	13	0	0	0	0	0	0	0	0	0	0	0	0	0	0	0	0	0	0	0	0	0	0	0	0	0
5S_rRNA_128	13	0	0	0	0	0	0	0	0	0	0	0	0	0	0	0	0	0	0	0	0	0	0	0	0	0
5S_rRNA_129	13	0	0	0	0	0	0	0	0	0	0	0	0	0	0	0	0	0	0	0	0	0	0	0	0	0
5S_rRNA_13	1	0	0	0	0	0	0	0	0	0	0	0	0	0	0	0	0	0	0	0	0	0	0	0	0	0
5S_rRNA_130	13	0	0	0	0	0	0	0	0	0	0	0	0	0	0	0	0	0	0	0	0	0	0	0	0	0
5S_rRNA_131	13	0	0	0	0	0	0	0	0	0	0	0	0	0	0	0	0	0	0	0	0	0	0	0	0	0
5S_rRNA_132	13	0	0	0	0	0	0	0	0	0	0	0	0	0	0	0	0	0	0	0	0	0	0	0	0	0
5S_rRNA_133	14	0	0	0	0	0	0	0	0	0	0	0	0	0	0	0	0	0	0	0	0	0	0	0	0	0
5S_rRNA_134	14	0	0	0	0	0	0	0	0	0	0	0	0	0	0	0	0	0	0	0	0	0	0	0	0	0
5S_rRNA_135	14	0	0	0	0	0	0	0	0	0	0	0	0	0	0	0	0	0	0	0	0	0	0	0	0	0
5S_rRNA_136	14	0	0	0	0	0	0	0	0	0	0	0	0	0	0	0	0	0	0	0	0	0	0	0	0	0
5S_rRNA_137	14	0	0	0	0	0	0	0	0	0	0	0	0	0	0	0	0	0	0	0	0	0	0	0	0	0
5S_rRNA_138	14	0	0	0	0	0	0	0	0	0	0	0	0	0	0	0	0	0	0	0	0	0	0	0	0	0
5S_rRNA_139	14	0	0	0	0	0	0	0	0	0	0	0	0	0	0	0	0	0	0	0	0	0	0	0	0	0
5S_rRNA_14	1	0	0	0	0	0	0	0	0	0	0	0	0	0	0	0	0	0	0	0	0	0	0	0	0	0
5S_rRNA_140	14	0	0	0	0	0	0	0	0	0	0	0	0	0	0	0	0	0	0	0	0	0	0	0	0	0
5S_rRNA_141	15	0	0	0	0	0	0	0	0	0	0	0	0	0	0	0	0	0	0	0	0	0	0	0	0	0
5S_rRNA_142	15	0	0	0	0	0	0	0	0	0	0	0	0	0	0	0	0	0	0	0	0	0	0	0	0	0
5S_rRNA_143	15	0	0	0	0	0	0	0	0	0	0	0	0	0	0	0	0	0	0	0	0	0	0	0	0	0
5S_rRNA_144	15	0	0	0	0	0	0	0	0	0	0	0	0	0	0	0	0	0	0	0	0	0	0	0	0	0
5S_rRNA_145	15	0	0	0	0	0	0	0	0	0	0	0	0	0	0	0	0	0	0	0	0	0	0	0	0	0
5S_rRNA_146	15	0	0	0	0	0	0	0	0	0	0	0	0	0	0	0	0	0	0	0	0	0	0	0	0	0
5S_rRNA_147	15	0	0	0	0	0	0	0	0	0	0	0	0	0	0	0	0	0	0	0	0	0	0	0	0	0
5S_rRNA_148	15	0	0	0	0	0	0	0	0	0	0	0	0	0	0	0	0	0	0	0	0	0	0	0	0	0
5S_rRNA_149	15	0	0	0	0	0	0	0	0	0	0	0	0	0	0	0	0	0	0	0	0	0	0	0	0	0
5S_rRNA_15	1	0	0	0	0	0	0	0	0	0	0	0	0	0	0	0	0	0	0	0	0	0	0	0	0	0
5S_rRNA_150	15	0	0	0	0	0	0	0	0	0	0	0	0	0	0	0	0	0	0	0	0	0	0	0	0	0
5S_rRNA_151	15	0	0	0	0	0	0	0	0	0	0	0	0	0	0	0	0	0	0	0	0	0	0	0	0	0
5S_rRNA_152	15	0	0	0	0	0	0	0	0	0	0	0	0	0	0	0	0	0	0	0	0	0	0	0	0	0
5S_rRNA_153	15	0	0	0	0	0	0	0	0	0	0	0	0	0	0	0	0	0	0	0	0	0	0	0	0	0
5S_rRNA_154	15	0	0	0	0	0	0	0	0	0	0	0	0	0	0	0	0	0	0	0	0	0	0	0	0	0
5S_rRNA_155	16	0	0	0	0	0	0	0	0	0	0	0	0	0	0	0	0	0	0	0	0	0	0	0	0	0
5S_rRNA_156	16	0	0	0	0	0	0	0	0	0	0	0	0	0	0	0	0	0	0	0	0	0	0	0	0	0
5S_rRNA_157	16	0	0	0	0	0	0	0	0	0	0	0	0	0	0	0	0	0	0	0	0	0	0	0	0	0
5S_rRNA_158	16	0	0	0	0	0	0	0	0	0	0	0	0	0	0	0	0	0	0	0	0	0	0	0	0	0
5S_rRNA_159	16	0	0	0	0	0	0	0	0	0	0	0	0	0	0	0	0	0	0	0	0	0	0	0	0	0
5S_rRNA_16	1	0	0	0	0	0	0	0	0	0	0	0	0	0	0	0	0	0	0	0	0	0	0	0	0	0
5S_rRNA_160	16	0	0	0	0	0	0	0	0	0	0	0	0	0	0	0	0	0	0	0	0	0	0	0	0	0
5S_rRNA_161	16	0	0	0	0	0	0	0	0	0	0	0	0	0	0	0	0	0	0	0	0	0	0	0	0	0
5S_rRNA_162	16	0	0	0	0	0	0	0	0	0	0	0	0	0	0	0	0	0	0	0	0	0	0	0	0	0
5S_rRNA_163	16	0	0	0	0	0	0	0	0	0	0	0	0	0	0	0	0	0	0	0	0	0	0	0	0	0
5S_rRNA_164	16	0	0	0	0	0	0	0	0	0	0	0	0	0	0	0	0	0	0	0	0	0	0	0	0	0
5S_rRNA_165	16	0	0	0	0	0	0	0	0	0	0	0	0	0	0	0	0	0	0	0	0	0	0	0	0	0
5S_rRNA_166	16	0	0	0	0	0	0	0	0	0	0	0	0	0	0	0	0	0	0	0	0	0	0	0	0	0
5S_rRNA_167	16	0	0	0	0	0	0	0	0	0	0	0	0	0	0	0	0	0	0	0	0	0	0	0	0	0
5S_rRNA_168	16	0	0	0	0	0	0	0	0	0	0	0	0	0	0	0	0	0	0	0	0	0	0	0	0	0
5S_rRNA_169	16	0	0	0	0	0	0	0	0	0	0	0	0	0	0	0	0	0	0	0	0	0	0	0	0	0
5S_rRNA_17	1	0	0	0	0	0	0	0	0	0	0	0	0	0	0	0	0	0	0	0	0	0	0	0	0	0
5S_rRNA_170	16	0	0	0	0	0	0	0	0	0	0	0	0	0	0	0	0	0	0	0	0	0	0	0	0	0
5S_rRNA_171	16	0	0	0	0	0	0	0	0	0	0	0	0	0	0	0	0	0	0	0	0	0	0	0	0	0
5S_rRNA_172	17	0	0	0	0	0	0	0	0	0	0	0	0	0	0	0	0	0	0	0	0	0	0	0	0	0
5S_rRNA_173	17	0	0	0	0	0	0	0	0	0	0	0	0	0	0	0	0	0	0	0	0	0	0	0	0	0
5S_rRNA_174	17	0	0	0	0	0	0	0	0	0	0	0	0	0	0	0	0	0	0	0	0	0	0	0	0	0
5S_rRNA_175	17	0	0	0	0	0	0	0	0	0	0	0	0	0	0	0	0	0	0	0	0	0	0	0	0	0
5S_rRNA_176	17	0	0	0	0	0	0	0	0	0	0	0	0	0	0	0	0	0	0	0	0	0	0	0	0	0
5S_rRNA_177	17	0	0	0	0	0	0	0	0	0	0	0	0	0	0	0	0	0	0	0	0	0	0	0	0	0
5S_rRNA_178	17	0	0	0	0	0	0	0	0	0	0	0	0	0	0	0	0	0	0	0	0	0	0	0	0	0
5S_rRNA_179	17	0	0	0	0	0	0	0	0	0	0	0	0	0	0	0	0	0	0	0	0	0	0	0	0	0
5S_rRNA_18	1	0	0	0	0	0	0	0	0	0	0	0	0	0	0	0	0	0	0	0	0	0	0	0	0	0
5S_rRNA_180	17	0	0	0	0	0	0	0	0	0	0	0	0	0	0	0	0	0	0	0	0	0	0	0	0	0
5S_rRNA_181	17	0	0	0	0	0	0	0	0	0	0	0	0	0	0	0	0	0	0	0	0	0	0	0	0	0
5S_rRNA_182	17	0	0	0	0	0	0	0	0	0	0	0	0	0	0	0	0	0	0	0	0	0	0	0	0	0
5S_rRNA_183	17	0	0	0	0	0	0	0	0	0	0	0	0	0	0	0	0	0	0	0	0	0	0	0	0	0
5S_rRNA_184	17	0	0	0	0	0	0	0	0	0	0	0	0	0	0	0	0	0	0	0	0	0	0	0	0	0
5S_rRNA_185	18	0	0	0	0	0	0	0	0	0	0	0	0	0	0	0	0	0	0	0	0	0	0	0	0	0
5S_rRNA_186	18	0	0	0	0	0	0	0	0	0	0	0	0	0	0	0	0	0	0	0	0	0	0	0	0	0
5S_rRNA_187	18	0	0	0	0	0	0	0	0	0	0	0	0	0	0	0	0	0	0	0	0	0	0	0	0	0
5S_rRNA_188	18	0	0	0	0	0	0	0	0	0	0	0	0	0	0	0	0	0	0	0	0	0	0	0	0	0
5S_rRNA_189	18	0	0	0	0	0	0	0	0	0	0	0	0	0	0	0	0	0	0	0	0	0	0	0	0	0
5S_rRNA_19	1	0	0	0	0	0	0	0	0	0	0	0	0	0	0	0	0	0	0	0	0	0	0	0	0	0
5S_rRNA_190	18	0	0	0	0	0	0	0	0	0	0	0	0	0	0	0	0	0	0	0	0	0	0	0	0	0
5S_rRNA_191	18	0	0	0	0	0	0	0	0	0	0	0	0	0	0	0	0	0	0	0	0	0	0	0	0	0
5S_rRNA_192	18	0	0	0	0	0	0	0	0	0	0	0	0	0	0	0	0	0	0	0	0	0	0	0	0	0
5S_rRNA_193	18	0	0	0	0	0	0	0	0	0	0	0	0	0	0	0	0	0	0	0	0	0	0	0	0	0
5S_rRNA_194	18	0	0	0	0	0	0	0	0	0	0	0	0	0	0	0	0	0	0	0	0	0	0	0	0	0
5S_rRNA_195	18	0	0	0	0	0	0	0	0	0	0	0	0	0	0	0	0	0	0	0	0	0	0	0	0	0
5S_rRNA_196	18	0	0	0	0	0	0	0	0	0	0	0	0	0	0	0	0	0	0	0	0	0	0	0	0	0
5S_rRNA_197	19	0	0	0	0	0	0	0	0	0	0	0	0	0	0	0	0	0	0	0	0	0	0	0	0	0
5S_rRNA_198	19	0	0	0	0	0	0	0.209	0	0	0.042	0	0	0.284	0	0	0	0.071	0	0	0	0	0	0	0	0
5S_rRNA_199	19	0	0	0	0	0	0	0	0	0	0	0	0	0	0.136	0	0	0.034	0	0	0	0	0	0	0	0
5S_rRNA_2	1	0	0	0	0	0	0	0	0	0	0	0	0	0	0	0	0	0	0	0	0	0	0	0	0	0
5S_rRNA_20	1	0	0	0	0	0	0	0	0	0	0	0	0	0	0	0	0	0	0	0	0	0	0	0	0	0
5S_rRNA_200	19	0	0	0	0	0	0	0	0	0	0	0	0	0	0	0	0	0	0	0	0	0	0	0	0	0
5S_rRNA_201	19	0	0	0	0	0	0	0	0	0	0	0	0	0	0	0	0	0	0	0	0	0	0	0	0	0
5S_rRNA_202	19	0	0	0	0	0	0	0	0	0	0	0	0	0	0	0	0	0	0	0	0	0	0	0	0	0
5S_rRNA_203	19	0	0	0	0	0	0	0	0	0	0	0	0	0	0	0	0	0	0	0	0	0	0	0	0	0
5S_rRNA_204	19	0	0	0	0	0	0	0	0	0	0	0	0	0	0	0	0	0	0	0	0	0	0	0	0	0
5S_rRNA_205	19	0	0	0	0	0	0	0	0	0	0	0	0	0	0	0	0	0	0	0	0	0	0	0	0	0
5S_rRNA_206	19	0	0	0	0	0	0	0	0	0	0	0	0	0	0	0	0	0	0	0	0	0	0	0	0	0
5S_rRNA_207	19	0	0	0	0	0	0	0	0	0	0	0	0	0	0	0	0	0	0	0	0	0	0	0	0	0
5S_rRNA_208	19	0	0	0	0	0	0	0	0	0	0	0	0	0	0	0	0	0	0	0	0	0	0	0	0	0
5S_rRNA_209	20	0	0	0	0	0	0	0	0	0	0	0	0	0	0	0	0	0	0	0	0	0	0	0	0	0
5S_rRNA_21	1	0	0	0	0	0	0	0	0	0	0	0	0	0	0	0	0	0	0	0	0	0	0	0	0	0
5S_rRNA_210	20	0	0	0	0	0	0	0	0	0	0	0	0	0	0	0	0	0	0	0	0	0	0	0	0	0
5S_rRNA_211	20	0	0	0	0	0	0	0	0	0	0	0	0	0	0	0	0	0	0	0	0	0	0	0	0	0
5S_rRNA_212	20	0	0	0	0	0	0	0	0	0	0	0	0	0	0	0	0	0	0	0	0	0	0	0	0	0
5S_rRNA_213	20	0	0	0	0	0	0	0	0	0	0	0	0	0.071	0.272	0	0	0.086	0	0	0	0.49	3.172	0	0	0.523
5S_rRNA_214	20	0	0	0	0	0	0	0	0	0	0	0	0	0	0	0	0	0	0	0	0	0	0	0	0	0
5S_rRNA_215	20	0	0	0	0	0	0	0	0	0	0	0	0	0	0	0	0	0	0	0	0	0	0	0	0	0
5S_rRNA_216	20	0	0	0	0	0	0	0	0	0	0	0	0	0	0	0	0	0	0	0	0	0	0	0	0	0
5S_rRNA_217	20	0	0	0	0	0	0	0	0	0	0	0	0	0	0	0	0	0	0	0	0	0	0	0	0	0
5S_rRNA_218	20	0	0	0	0	0	0	0	0	0	0	0	0	0	0	0	0	0	0	0	0	0	0	0	0	0
5S_rRNA_219	20	0.869	0	0	0.29	0	0	0	0	0	0	0	0	0	0	1.035	0	0.259	0	0	0	0.653	0	0	0	0.093
5S_rRNA_22	1	0	0	0	0	0	0	0	0	0	0	0	0	0	0	0	0	0	0	0	0	0	0	0	0	0
5S_rRNA_220	20	0	0	0	0	0	0	0	0	0	0	0	0	0	0	0	0	0	0	0	0	0	0	0	0	0
5S_rRNA_221	20	0	0	0	0	0	0	0	0	0	0	0	0	0	0	0	0	0	0	0	0	0	0	0	0	0
5S_rRNA_222	20	0	0	0	0	0	0	0	0	0	0	0	0	0	0	0	0	0	0	0	0	0	0	0	0	0
5S_rRNA_223	21	0	0	0	0	0	0	0	0	0	0	0	0	0	0	0	0	0	0	0	0	0	0	0	0	0
5S_rRNA_224	21	0	0	0	0	0	0	0	0	0	0	0	0	0	0	0	0	0	0	0	0	0	0	0	0	0
5S_rRNA_225	21	0	0	0	0	0	0	0	0	0	0	0	0	0	0	0	0	0	0	0	0	0	0	0	0.063	0.00896
5S_rRNA_226	21	0	0	0	0	0	0	0	0	0	0	0	0	0	0	0	0	0	0	0	0	0	0	0	0	0
5S_rRNA_227	21	0	0	0	0	0	0	0	0	0	0	0	0	0	0	0	0	0	0	0	0	0	0	0	0	0
5S_rRNA_228	22	0	0	0	0	0	0	0	0	0	0	0	0	0	0	0	0	0	0	0	0	0	0	0	0	0
5S_rRNA_229	22	0	0	0	0	0	0	0	0	0	0	0	0	0	0	0	0	0	0	0	0	0	0	0	0	0
5S_rRNA_23	1	0	0	0	0	0	0	0	0	0	0	0	0	0	0	0	0	0	0	0	0	0	0	0	0	0
5S_rRNA_230	22	0	0	0	0	0	0	0.139	0	0	0.028	0	0	0	0	0	0	0	0	3.554	0	0.98	0	0	0	0.648
5S_rRNA_231	22	0	0	0	0	0	0	0	0	0	0	0	0	0	0	0	0	0	0	0	0	0	0	0	0	0
5S_rRNA_232	2A	0	0	0	0	0	0	0	0	0	0	0	0	0	0	0	0	0	0	0	0	0	0	0	0	0
5S_rRNA_233	2A	0	0	0	0	0	0	0	0	0	0	0	0	0	0	0	0	0	0	0	0	0	0	0	0	0
5S_rRNA_234	2A	0	0	0	0	0	0	0	0	0	0	0	0	0	0	0	0	0	0	0	0	0	0	0	0	0
5S_rRNA_235	2A	0	0	0	0	0	0	0	0	0	0	0	0	0	0	0	0	0	0	0	0	0	0	0	0	0
5S_rRNA_236	2A	0	0	0	0	0	0.085	2.366	0	0.19	0.528	0	0	0	0	0	0	0	0	0	0	0	0	0	0	0
5S_rRNA_237	2A	0	0	0	0	0	0	0	0	0	0	0	0	0	0	0	0	0	0	0	0	0	0	0	0	0
5S_rRNA_238	2A	0	0	0	0	0	0	0	0	0	0	0	0	0	0	0	0	0	0	0	0	0	0	0	0	0
5S_rRNA_239	2A	0	0	0	0	0	0	0	0	0	0	0	0	0	0	0	0	0	0	0	0	0	0	0	0	0
5S_rRNA_24	1	0	0	0	0	0	0	0	0	0	0	0	0	0	0	0	0	0	0	0	0	0	0	0	0	0
5S_rRNA_240	2A	0	0	0	0	0	0	0	0	0	0	0	0	0	0	0	0	0	0	0	0	0	0	0	0	0
5S_rRNA_241	2A	0	0	0	0	0	0	0	0	0	0	0	0	0	0	0	0	0	0	0	0	0	0	0	0	0
5S_rRNA_242	2A	0	0	0	0	0	0	0	0	0	0	0	0	0	0	0	0	0	0	0	0	0	0	0	0	0
5S_rRNA_243	2A	0	0	0	0	0	0	0	0	0	0	0	0	0	0	0	0	0	0	0	0	0	0	0	0	0
5S_rRNA_244	2A	0	0	0	0	0	0	0	0	0	0	0	0	0	0	0	0	0	0	0	0	0	0	0	0	0
5S_rRNA_245	2A	0	0	0	0	0	0	0	0	0	0	0	0	0	0	0	0	0	0	0	0	0	0	0	0	0
5S_rRNA_246	2A	0	0	0	0	0	0	0	0	0	0	0	0	0	0	0	0	0	0	0	0	0	0	0	0	0
5S_rRNA_247	2A	0	0	0	0	0	0	0	0	0	0	0	0	0	0	0	0	0	0	0	0	0	0	0	0	0
5S_rRNA_248	2B	0	0	0	0	0	0	0	0	0	0	0	0	0	0	0	0	0	0	0	0	0	0	0	0	0
5S_rRNA_249	2B	0	0	0	0	0	0	0	0	0	0	0	0	0	0	0	0	0	0	0	0	0	0	0	0	0
5S_rRNA_25	1	0	0	0	0	0	0	0	0	0	0	0	0	0	0	0	0	0	0	0	0	0	0	0	0	0
5S_rRNA_250	2B	0	0	0	0	0	0	0.626	0	0	0.125	0	0	0	0	0	0	0	0	0	0	0	0	0	0	0
5S_rRNA_251	2B	0	0	0	0	0	0	0	0	0	0	0	0	0	0	0	0	0	0	0	0	0	0	0	0	0
5S_rRNA_252	2B	0	0	0	0	0	0	0	0	0	0	0	0	0	0	0	0	0	0	0	0	0	0	0	0	0
5S_rRNA_253	2B	0	0	0	0	0	0	0	0	0	0	0	0	0	0	0	0	0	0	0	0	0	0	0	0	0
5S_rRNA_254	2B	0	0	0	0	0	0	0	0	0	0	0	0	0	0	0	0	0	0	0	0	0	0	0	0	0
5S_rRNA_255	2B	0	0	0	0	0	0	0	0	0	0	0	0	0	0	0	0	0	0	0	0	0	0	0	0	0
5S_rRNA_256	2B	0	0	0	0	0	0	0	0	0	0	0	0	0	0	0	0	0	0	0	0	0	0	0	0	0
5S_rRNA_257	2B	0	0	0	0	0	0	0	0	0	0	0	0	0	0	0	0	0	0	0	0	0	0	0	0	0
5S_rRNA_258	2B	0	0	0	0	0	0	0	0	0	0	0	0	0	0	0	0	0	0	0	0	0	0	0	0	0
5S_rRNA_259	2B	0	0	0	0	0	0	0	0	0	0	0	0	0	0	0	0	0	0	0	0	0	0	0	0	0
5S_rRNA_26	1	0	0	0	0	0	0	0	0	0	0	0	0	0	0	0	0	0	0	0	0	0	0	0	0	0
5S_rRNA_260	2B	0	0	0	0	0	0	0	0	0	0	0	0	0	0	0	0	0	0	0	0	0	0	0	0	0
5S_rRNA_261	2B	0	0	0	0	0	0	0	0	0	0	0	0	0	0	0	0	0	0	0	0	0	0	0	0	0
5S_rRNA_262	2B	0	0	0	0	0	0	0	0	0	0	0	0	0	0	0	0	0	0	0	0	0	0	0	0	0
5S_rRNA_263	2B	0	0	0	0	0	0	0	0	0	0	0	0	0	0	0	0	0	0	0	0	0	0	0	0	0
5S_rRNA_264	2B	0	0	0	0	0	0	0	0	0	0	0	0	0	0	0	0	0	0	0	0	0	0	0	0	0
5S_rRNA_265	2B	0	0	0	0	0	0	0	0	0	0	0	0	0	0	0	0	0	0	0	0	0	0	0	0	0
5S_rRNA_266	2B	0	0	0	0	0	0	0	0	0	0	0	0	0	0	0	0	0	0	0	0	0	0	0	0	0
5S_rRNA_267	3	0	0	0	0	0	0	0	0	0	0	0	0	0	0	0	0	0	0	0	0	0	0	0	0	0
5S_rRNA_268	3	0	0	0	0	0	0	0	0	0	0	0	0	0	0	0	0	0	0	0	0	0	0	0	0	0
5S_rRNA_269	3	0	0	0	0	0	0	0	0	0	0	0	0	0	0	0	0	0	0	0	0	0	0	0	0	0
5S_rRNA_27	1	0	0	0	0	0	0	0	0	0	0	0	0	0	0	0	0	0	0	0	0	0	0	0	0	0
5S_rRNA_270	3	0	0	0	0	0	0	0	0	0	0	0	0	0	0	0	0	0	0	0	0	0	0	0	0	0
5S_rRNA_271	3	0	0	0	0	0	0	0	0	0	0	0	0	0	0	0	0	0	0	0	0	0	0	0	0	0
5S_rRNA_272	3	0	0	0	0	0	0	0	0	0	0	0	0	0	0	0	0	0	0	0	0	0	0	0	0	0
5S_rRNA_273	3	0	0	0	0	0	0	0	0	0	0	0	0	0	0	0	0	0	0	0	0	0	0	0	0	0
5S_rRNA_274	3	0	0	0	0	0	0	0	0	0	0	0	0	0	0	0	0	0	0	0	0	0	0	0	0	0
5S_rRNA_275	3	0	0	0	0	0	0	0	0	0	0	0	0	0	0	0	0	0	0	0	0	0	0	0	0	0
5S_rRNA_276	3	0	0	0	0	0	0	0	0	0	0	0	0	0	0	0	0	0	0	0	0	0	0	0	0	0
5S_rRNA_277	3	0	0	0	0	0	0	0	0	0	0	0	0	0	0	0	0	0	0	0	0	0	0	0	0	0
5S_rRNA_278	3	0	0	0	0	0	0	0	0	0	0	0	0	0	0	0	0	0	0	0	0	0	0	0	0	0
5S_rRNA_279	3	0	0	0	0	0	0	0	0	0	0	0	0	0	0	0	0	0	0	0	0	0	0	0	0	0
5S_rRNA_28	1	0	0	0	0	0	0	0	0	0	0	0	0	0	0	0	0	0	0	0	0	0	0	0	0	0
5S_rRNA_280	3	0	0	0	0	0	0	0	0	0	0	0	0	0	0	0	0	0	0	0	0	0	0	0	0	0
5S_rRNA_281	3	0	0	0	0	0	0	0	0	0	0	0	0	0	0	0	0	0	0	0	0	0	0	0	0	0
5S_rRNA_282	3	0	0	0	0	0	0	0	0	0	0	0	0	0	0	0	0	0	0	0	0	0	0	0	0	0
5S_rRNA_283	3	0	0	0	0	0	0	0	0	0	0	0	0	0	0	0	0	0	0	0	0	0	0	0	0	0
5S_rRNA_284	3	0	0	38.928	12.976	0	0	0	0	0	0	0	0	0	0	0	0	0	0	0	0	0	0	0	0	0
5S_rRNA_285	3	0	0	0	0	0	0	0	0	0	0	0	0	0	0	0	0	0	0	0	0	0	0	0	0	0
5S_rRNA_286	3	0	0	0	0	0	0	0	0	0	0	0	0	0	0	0	0	0	0	0	0	0	0	0	0	0
5S_rRNA_287	3	0	0	0	0	0	0	0	0	0	0	0	0	0	0	0	0	0	0	0	0	0	0	0	0	0
5S_rRNA_288	3	0	0	0	0	0	0	0	0	0	0	0	0	0	0	0	0	0	0	0	0	0	0	0	0	0
5S_rRNA_289	3	0	0	0	0	0	0	0	0	0	0	0	0	0	0	0	0	0	0	0	0	0	0	0	0	0
5S_rRNA_29	1	0	0	0	0	0	0	0	0	0	0	0	0	0	0	0	0	0	0	0	0	0	0	0	0	0
5S_rRNA_290	3	0	0	0	0	0	0	0	0	0	0	0	0	0	0	0	0	0	0	0	0	0	0	0	0	0
5S_rRNA_291	3	0	0	0	0	0	0	0	0	0	0	0	0	0	0	0	0	0	0	0	0	0	0	0	0	0
5S_rRNA_292	3	0	0	0	0	0	0	0	0	0	0	0	0	0	0	0	0	0	0	0	0	0	0	0	0	0
5S_rRNA_293	3	0	0	0	0	0	0	0	0	0	0	0	0	0	0	0	0	0	0	0	0	0	0	0	0	0
5S_rRNA_294	4	0	0	0	0	0	0	0	0	0	0	0	0	0	0	0	0	0	0	0	0	0	0	0	0	0
5S_rRNA_295	4	0	0	0	0	0	0	0	0	0	0	0	0	0	0	0	0	0	0	0	0	0	0	0	0	0
5S_rRNA_296	4	0	0	0	0	0	0	0	0	0	0	0	0	0	0	0	0	0	0	0	0	0	0	0	0	0
5S_rRNA_297	4	0	0	0	0	0	0	0	0	0	0	0	0	0	0	0	0	0	0	0	0	0	0	0	0	0
5S_rRNA_298	4	0	0	0	0	0	0	0	0	0	0	0	0	0	0	0	0	0	0	0	0	0	0	0	0	0
5S_rRNA_299	4	0	0	0	0	0	0	0	0	0	0	0	0	0	0	0	0	0	0	0	0	0	0	0	0	0
5S_rRNA_3	1	0	0	0	0	0	0	0	0	0	0	0	0	0	0	0	0	0	0	0	0	0	0	0	0	0
5S_rRNA_30	1	0	0	0	0	0	0	0	0	0	0	0	0	0	0	0	0	0	0	0	0	0	0	0	0	0
5S_rRNA_300	4	0	0	0	0	0	0	0	0	0	0	0	0	0	0	0	0	0	0	0	0	0	0	0	0	0
5S_rRNA_301	4	0	0	0	0	0	0	0	0	0	0	0	0	0	0	0	0	0	0	0	0	0	0	0	0	0
5S_rRNA_302	4	0	0	0	0	0	0	0	0	0	0	0	0	0	0	0	0	0	0	0	0	0	0	0	0	0
5S_rRNA_303	4	0	0	0	0	0	0	0	0	0	0	0	0	0	0	0	0	0	0	0	0	0	0	0	0	0
5S_rRNA_304	4	1.501	0	0	0.5	0	2.769	0.035	0	0	0.561	0	0	0.142	0.362	0.282	0	0.197	0.532	0	0.458	1.143	0.943	0.391	0.628	0.585
5S_rRNA_305	4	0	0	0	0	0	0	0	0	0	0	0	0	0	0	0	0	0	0	0	0	0	0	0	0	0
5S_rRNA_306	4	0	0	0	0	0	0	0	0	0	0	0	0	0	0	0	0	0	0	0	0	0	0	0	0	0
5S_rRNA_307	4	0	0	0	0	0	0	0	0	0	0	0	0	0	0	0	0	0	0	0	0	0	0	0	0	0
5S_rRNA_308	4	0	0	0	0	0	0	0	0	0	0	0	0	0	0	0	0	0	0	0	0	0	0	0	0	0
5S_rRNA_309	4	0	0	0	0	0	0	0	0	0	0	0	0	0	0	0	0	0	0	0	0	0	0	0	0	0
5S_rRNA_31	1	0	0	0	0	0	0	0	0	0	0	0	0	0	0	0	0	0	0	0	0	0	0	0	0	0
5S_rRNA_310	4	0	0	0	0	0	0	0	0	0	0	0	0	0	0	0	0	0	0	0	0	0	0	0	0	0
5S_rRNA_311	4	0	0	0	0	0	0	0	0	0	0	0	0	0	0	0	0	0	0	0	0	0	0	0	0	0
5S_rRNA_312	4	0	0	0	0	0	0	0	0	0	0	0	0	0	0	0	0	0	0	0	0	0	0	0	0	0
5S_rRNA_313	4	0	0	0	0	0	0	0	0	0	0	0	0	0	0	0	0	0	0	0	0	0	0	0	0	0
5S_rRNA_314	4	0	0	0	0	0	0	0	0	0	0	0	0	0	0	0	0	0	0	0	0	0	0	0	0	0
5S_rRNA_315	4	0	0	0	0	0	0	0	0	0	0	0	0	0	0	0	0	0	0	0	0	0	0	0	0	0
5S_rRNA_316	4	0	0	0	0	0	0	0	0	0	0	0	0	0	0	0	0	0	0	0	0	0	0	0	0	0
5S_rRNA_317	4	0	0	0	0	0	0	0	0	0	0	0	0	0	0	0	0	0	0	0	0	0	0	0	0	0
5S_rRNA_318	5	0	0	0	0	0	0	0	0	0	0	0	0	0	0	0	0	0	0	0	0	0	0	0	0	0
5S_rRNA_319	5	0	0	0	0	0	0	0	0	0	0	0	0	0	0	0	0	0	0	0	0	0	0	0	0	0
5S_rRNA_32	1	0	0	0	0	0	0	0	0	0	0	0	0	0	0	0	0	0	0	0	0	0	0	0	0	0
5S_rRNA_320	5	0	0	0	0	0	0	0	0	0	0	0	0	0	0	0	0	0	0	0	0	0	0	0	0	0
5S_rRNA_321	5	0	0	0	0	0	0	0	0	0	0	0	0	0	0	0	0	0	0	0	0	0	0	0	0	0
5S_rRNA_322	5	0	0	0	0	0	0	0	0	0	0	0	0	0	0	0	0	0	0	0	0	0	0	0	0	0
5S_rRNA_323	5	0	0	0	0	0	0	0	0	0	0	0	0	0	0	0	0	0	0	0	0	0	0	0	0	0
5S_rRNA_324	5	0	0	0	0	0	0	0.452	0	0.19	0.129	0	0	3.017	0.453	0	0.422	0.973	0.071	0.137	0	0.531	0	0.456	0.753	0.278
5S_rRNA_325	5	0	0	0	0	0	0	0	0	0	0	0	0	0	0	0	0	0	0	0	0	0	0	0	0	0
5S_rRNA_326	5	0	0	0	0	0	0	0	0	0	0	0	0	0	0	0	0	0	0	0	0	0	0	0	0	0
5S_rRNA_327	5	0	0	0	0	0	0	0	0	0	0	0	0	0	0	0	0	0	0	0	0	0	0	0	0	0
5S_rRNA_328	5	0	0	0	0	0	0	0	0	0	0	0	0	0	0	0	0	0	0	0	0	0	0	0	0	0
5S_rRNA_329	5	0	0	0	0	0	0	0	0	0	0	0	0	0	0	0	0	0	0	0	0	0	0	0	0	0
5S_rRNA_33	1	0	0	0	0	0	0	0	0	0	0	0	0	0	0	0	0	0	0	0	0	0	0	0	0	0
5S_rRNA_330	5	0	0	0	0	0	0	0	0	0	0	0	0	0	0	0	0	0	0	0	0	0	0	0	0	0
5S_rRNA_331	5	0	0	0	0	0	0	0	0	0	0	0	0	0	0	0	0	0	0	0	0	0	0	0	0	0
5S_rRNA_332	5	0	0	0	0	0	0	0	0	0	0	0	0	0	0	0	0	0	0	0	0	0	0	0	0	0
5S_rRNA_333	5	0	0	0	0	0	0	0	0	0	0	0	0	0	0	0	0	0	0	0	0	0	0	0	0	0
5S_rRNA_334	5	0	0	0	0	0	0	0	0	0	0	0	0	0	0	0	0	0	0	0	0	0	0	0	0	0
5S_rRNA_335	5	0	0	0	0	0	0	0	0	0	0	0	0	0	0	0	0	0	0	0	0	0	0	0	0	0
5S_rRNA_336	5	0	0	0	0	0	0	0	0	0	0	0	0	0	0	0	0	0	0	0	0	0	0	0	0	0
5S_rRNA_337	5	0	0	0	0	0	0	0	0	0	0	0	0	0	0	0	0	0	0	0	0	0	0	0	0	0
5S_rRNA_338	5	0	0	0	0	0	0	0	0	0	0	0	0	0	0	0	0	0	0	0	0	0	0	0	0	0
5S_rRNA_339	5	0	0	0	0	0	0	0	0	0	0	0	0	0	0	0	0	0	0	0	0	0	0	0	0	0
5S_rRNA_34	1	0	0	0	0	0	0	0	0	0	0	0	0	0	0	0	0	0	0	0	0	0	0	0	0	0
5S_rRNA_340	5	0	0	0	0	0	0	0	0	0	0	0	0	0	0	0	0	0	0	0	0	0	0	0	0	0
5S_rRNA_341	5	0	0	0	0	0	0	0	0	0	0	0	0	0	0	0	0	0	0	0	0	0.327	0	0	0	0.047
5S_rRNA_342	5	0	0	0	0	0	0	0	0	0	0	0	0	0	0	0	0	0	0	0	0	0	0	0	0	0
5S_rRNA_343	5	0	0	0	0	0	0	0	0	0	0	0	0	0	0	0	0	0	0	0	0	0	0	0	0	0
5S_rRNA_344	6	0	0	0	0	0	0	0	0	0	0	0	0	0	0	0	0	0	0	0	0	0	0	0	0	0
5S_rRNA_345	6	0	0	0	0	0	0	0	0	0	0	0	0	0	0	0	0	0	0	0	0	0	0	0	0	0
5S_rRNA_346	6	0	0	0	0	0	0	0	0	0	0	0	0	0	0	0	0	0	0	0	0	0	0	0	0	0
5S_rRNA_347	6	0	0	0	0	0	0	0	0	0	0	0	0	0	0	0	0	0	0	0	0	0	0	0	0	0
5S_rRNA_348	6	0	0	0	0	0	0	0	0	0	0	0	0	0	0	0	0	0	0	0	0	0	0	0	0	0
5S_rRNA_349	6	0	0	0	0	0	0	0	0	0	0	0	0	0	0	0	0	0	0	0	0	0	0	0	0	0
5S_rRNA_35	1	0	0	0	0	0	0	0	0	0	0	0	0	0	0	0	0	0	0	0	0	0	0	0	0	0
5S_rRNA_350	6	0	0	0	0	0	0	0	0	0	0	0	0	0	0	0	0	0	0	0	0	0	0	0	0	0
5S_rRNA_351	6	0	0	0	0	0	0	0	0	0	0	0	0	0	0	0	0	0	0	0	0	0	0	0	0	0
5S_rRNA_352	6	0	0	0	0	0	0	0	0	0	0	0	0	0	0	0	0	0	0	0	0	0	0	0	0	0
5S_rRNA_353	6	0	0	0	0	0	0	0	0	0	0	0	0	0	0	0	0	0	0	0	0	0	0	0	0	0
5S_rRNA_354	6	0	2.8	0	0.933	0	0	0	0	0	0	0	0	0	0	0	0	0	0	0	0.305	0	0	0.456	0	0.109
5S_rRNA_355	6	0	0	0	0	0	0	0	0	0	0	0	0	0	0	0	0	0	0	0	0	0	0	0	0	0
5S_rRNA_356	6	0	0	0	0	0	0	0	0	0	0	0	0	0	0	0	0	0	0	0	0	0	0	0	0	0
5S_rRNA_357	6	0	0	0	0	0	0	0	0	0	0	0	0	0	0	0	0	0	0	0	0	0	0	0	0	0
5S_rRNA_358	6	0	0	0	0	0	0	0	0	0	0	0	0	0	0	0	0	0	0	0	0	0	0	0	0	0
5S_rRNA_359	6	0	0	0	0	0	0	0	0	0	0	0	0	0	0	0	0	0	0	0	0	0	0	0	0	0
5S_rRNA_36	1	0	0	0	0	0	0	0	0	0	0	0	0	0	0	0	0	0	0	0	0	0	0	0	0	0
5S_rRNA_360	6	0	0	0	0	0	0	0	0	0	0	0	0	0	0	0	0	0	0	0	0	0	0	0	0	0
5S_rRNA_361	6	0	0	0	0	0	0	0	0	0	0	0	0	0	0	0	0	0	0	0	0	0	0	0	0	0
5S_rRNA_362	6	0	0	0	0	0	0	0	0	0	0	0	0	0	0	0	0	0	0	0	0	0	0	0	0	0
5S_rRNA_363	6	0	0	0	0	0	0	0	0	0	0	0	0	0	0	0	0	0	0	0	0	0	0	0	0	0
5S_rRNA_364	6	0	0	0	0	0	0	0	0	0	0	0	0	0	0	0	0	0	0	0	0	0	0	0	0	0
5S_rRNA_365	6	0	0	0	0	0	0	0	0	0	0	0	0	0	0	0	0	0	0	0	0	0	0	0	0	0
5S_rRNA_366	6	0	0	0	0	0	0	0	0	0	0	0	0	0	0	0	0	0	0	0	0	0	0	0	0	0
5S_rRNA_367	6	0	0	0	0	0	0	0	0	0	0	0	0	0	0	0	0	0	0	0	0	0	0	0	0	0
5S_rRNA_368	6	0	0	0	0	0	0	0	0	0	0	0	0	0	0	0	0	0	0	0	0	0	0	0	0	0
5S_rRNA_369	6	0	0	0	0	0	0	0	0	0	0	0	0	0	0	0	0	0	0	0	0	0	0	0	0	0
5S_rRNA_37	1	0	0	0	0	0	0	0	0	0	0	0	0	0	0	0	0	0	0	0	0	0	0	0	0	0
5S_rRNA_370	6	0	0	0	0	0	0	0	0	0	0	0	0	0	0	0	0	0	0	0	0	0	0	0	0	0
5S_rRNA_371	6	0	0	0	0	0	0	0	0	0	0	0	0	0	0	0	0	0	0	0	0	0	0	0	0	0
5S_rRNA_372	7	0	0	0	0	0	0	0	0	0	0	0	0	0	0	0	0	0	0	0	0	0	0	0	0	0
5S_rRNA_373	7	0	0	0	0	0	0	0	0	0	0	0	0	0	0	0	0	0	0	0	0	0	0	0	0	0
5S_rRNA_374	7	0	0	0	0	0	0	0	0	0	0	0	0	0	0	0	0	0	0	0	0	0	0	0	0	0
5S_rRNA_375	7	0	0	0	0	0	0	0	0	0	0	0	0	0	0	0	0	0	0	0	0	0	0	0	0	0
5S_rRNA_376	7	0	0	0	0	0	0	0	0	0	0	0	0	0	0	0	0	0	0	0	0	0	0	0	0	0
5S_rRNA_377	7	0	0	0	0	0	0	0	0	0	0	0	0	0	0	0	0	0	0	0	0	0	0	0	0	0
5S_rRNA_378	7	0	0	0	0	0	0	0	0	0	0	0	0	0	0	0	0	0	0	0	0	0	0	0	0	0
5S_rRNA_379	7	0	0	0	0	0	0	0	0	0	0	0	0	0	0	0	0	0	0	0	0	0	0	0	0	0
5S_rRNA_38	1	0	0	0	0	0	0	0	0	0	0	0	0	0	0	0	0	0	0	0	0	0	0	0	0	0
5S_rRNA_380	7	0	0	0	0	0	0	0	0	0	0	0	0	0	0	0	0	0	0	0	0	0	0	0	0	0
5S_rRNA_381	7	0	0	0	0	0	0	0	0	0	0	0	0	0	0	0	0	0	0	0	0	0	0	0	0	0
5S_rRNA_382	7	0	0	0	0	0	0	0	0	0	0	0	0	0	0	0	0	0	0	0	0	0	0	0	0	0
5S_rRNA_383	7	0	0	0	0	0	0	0	0	0	0	0	0	0	0	0	0	0	0	0	0	0	0	0	0	0
5S_rRNA_384	7	0	0	0	0	0	0	0	0	0	0	0	0	0	0	0	0	0	0	0	0	0	0	0	0	0
5S_rRNA_385	7	0	0	0	0	0	0	0	0	0	0	0	0	0	0	0	0	0	0	0	0	0	0	0	0	0
5S_rRNA_386	7	0	0	0	0	0	0	0	0	0	0	0	0	0	0	0	0	0	0	0	0	0	0	0	0	0
5S_rRNA_387	7	0	0	0	0	0	0	0	0	0	0	0	0	0	0	0	0	0	0	0	0	0	0	0	0	0
5S_rRNA_388	7	0	0	0	0	0	0	0	0.611	0	0.122	0	0	0	0	0	0	0	0	0	0	0	0	0	0	0
5S_rRNA_389	7	0	0	0	0	0	0	0	0	0	0	0	0	0	0	0	0	0	0	0	0	0	0	0	0	0
5S_rRNA_39	1	0	0	0	0	0	0	0	0	0	0	0	0	0	0	0	0	0	0	0	0	0	0	0	0	0
5S_rRNA_390	7	0	0	0	0	0	0	0	0	0	0	0	0	0	0	0	0	0	0	0	0	0	0	0	0	0
5S_rRNA_391	7	0	0	0	0	0	0	0	0	0	0	0	0	0	0	0	0	0	0	0	0	0	0	0	0	0
5S_rRNA_392	7	0	0	0	0	0	0	0	0	0	0	0	0	0	0	0	0	0	0	0	0	0	0	0	0	0
5S_rRNA_393	7	0	0	0	0	0	0	0	0	0	0	0	0	0	0	0	0	0	0	0	0	0	0	0	0	0
5S_rRNA_394	7	0	0	0	0	0	0	0	0	0	0	0	0	0	0	0	0	0	0	0	0	0	0	0	0	0
5S_rRNA_395	7	0	0	0	0	0	0	0	0	0	0	0	0	0	0	0	0	0	0	0	0	0	0	0	0	0
5S_rRNA_396	7	0	0	0	0	0	0	0	0	0	0	0	0	0	0	0	0	0	0	0	0	0	0	0	0	0
5S_rRNA_397	7	0	0	0	0	0	0	0	0	0	0	0	0	0	0	0.188	0	0.047	0	0	0	0.408	0	0	0	0.058
5S_rRNA_398	7	0	0	0	0	0	0	0	0	0	0	0	0	0	0	0.376	0	0.094	0	0	0	0.245	0	0	0	0.035
5S_rRNA_399	8	0	0	0	0	0	0	0	0	0	0	0	0	0	0	0	0	0	0	0	0	0	0	0	0	0
5S_rRNA_4	1	0	0	0	0	0	0	0	0	0	0	0	0	0	0	0	0	0	0	0	0	0	0	0	0	0
5S_rRNA_40	1	0	0	0	0	0	0	0	0	0	0	0	0	0	0	0	0	0	0	0	0	0	0	0	0	0
5S_rRNA_400	8	0	0	0	0	0	0	0	0	0	0	0	0	0	0	0	0	0	0	0	0	0	0	0	0	0
5S_rRNA_401	8	0	0	0	0	0	0	0	0	0	0	0	0	0	0	0	0	0	0	0	0	0	0	0	0	0
5S_rRNA_402	8	0	0	0	0	0	0	0	0	0	0	0	0	0	0	0	0	0	0	0	0	0	0	0	0	0
5S_rRNA_403	8	0	0	0	0	0	0	0	0	0	0	0	0	0	0	0	0	0	0	0	0	0	0	0	0	0
5S_rRNA_404	8	0	0	0	0	0	0	0	0	0	0	0	0	0	0	0	0	0	0	0	0	0	0	0	0	0
5S_rRNA_405	8	0	0	0	0	0	0	0	0	0	0	0	0	0	0	0	0	0	0	0	0	0	0	0	0	0
5S_rRNA_406	8	0	0	0	0	0	0	0	0	0	0	0	0	0	0	0	0	0	0	0	0	0	0	0	0	0
5S_rRNA_407	8	0	0	0	0	0	0	0	0	0	0	0	0	0	0	0	0	0	0	0	0	0	0	0	0	0
5S_rRNA_408	8	0	0	0	0	0	0	0	0	0	0	0	0	0	0	0	0	0	0	0	0	0	0	0	0	0
5S_rRNA_409	8	0	0	0	0	0	0	0	0	0	0	0	0	0	0	0	0	0	0	0	0	0	0	0	0	0
5S_rRNA_41	1	0	0	0	0	0	0	0	0	0	0	0	0	0	0	0	0	0	0	0	0	0	0	0	0	0
5S_rRNA_410	8	0	0	0	0	0	0	0	0	0	0	0	0	0	0	0	0	0	0	0	0	0	0	0	0	0
5S_rRNA_411	8	0	0	0	0	0	0	0	0	0	0	0	0	0	0	0	0	0	0	0	0	0	0	0	0	0
5S_rRNA_412	8	0	0	0	0	0	0	0	0	0	0	0	0	0	0	0	0	0	0	0	0	0	0	0	0	0
5S_rRNA_413	8	0	0	0	0	0	0	0	0	0	0	0	0	0	0	0	0	0	0	0	0	0	0	0	0	0
5S_rRNA_414	8	0	0	0	0	0	0	0	0	0	0	0	0	0	0	0	0	0	0	0	0	0	0	0	0	0
5S_rRNA_415	8	0	0	0	0	0	0	0	0	0	0	0	0	0	0	0	0	0	0	0	0	0	0	0	0	0
5S_rRNA_416	8	0	0	0	0	0	0	0	0	0	0	0	0	0	0	0	0	0	0	0	0	0	0	0	0	0
5S_rRNA_417	8	0	0	0	0	0	0	0	0	0	0	0	0	0	0	0	0	0	0	0	0	0	0	0	0	0
5S_rRNA_418	8	0	0	0	0	0	0	0	0	0	0	0	0	0	0	0	0	0	0	0	0	0	0	0	0	0
5S_rRNA_419	8	0	0	0	0	0	0	0	0	0	0	0	0	0	0	0	0	0	0	0	0	0	0	0	0	0
5S_rRNA_42	1	0	0	0	0	0	0	0	0	0	0	0	0	0	0	0	0	0	0	0	0	0	0	0	0	0
5S_rRNA_420	8	0	0	0	0	0	0	0	0	0	0	0	0	0	0	0	0	0	0	0	0	0	0	0	0	0
5S_rRNA_421	8	0	0	0	0	0	0	0	0	0	0	0	0	0	0	0	0	0	0	0	0	0	0	0	0	0
5S_rRNA_422	8	0	0	0	0	0	0	0	0	0	0	0	0	0	0	0	0	0	0	0	0	0	0	0	0	0
5S_rRNA_423	8	0	0	0	0	0	0	0	0	0	0	0	0	0	0	0	0	0	0	0	0	0	0	0	0	0
5S_rRNA_424	8	0	0	0	0	0	0	0	0	0	0	0	0	0	0	0	0	0	0	0	0	0	0	0	0	0
5S_rRNA_425	8	0	0	0	0	0	0	0	0	0	0	0	0	0	0	0	0	0	0	0	0	0	0	0	0	0
5S_rRNA_426	9	0	0	0	0	0	0	0	0	0	0	0	0	0	0	0	0	0	0	0	0	0	0	0	0	0
5S_rRNA_427	9	0	0	0	0	0	0	0	0	0	0	0	0	0	0	0	0	0	0	0	0	0	0	0	0	0
5S_rRNA_428	9	0	0	0	0	0	0	0	0	0	0	0	0	0	0	0	0	0	0	0	0	0	0	0	0	0
5S_rRNA_429	9	0	0	0	0	0	0	0	0	0	0	0	0	0	0	0	0	0	0	0	0	0	0	0	0	0
5S_rRNA_43	1	0	0	0	0	0	0	0	0	0	0	0	0	0	0	0	0	0	0	0	0	0	0	0	0	0
5S_rRNA_430	9	0	0	0	0	0	0	0	0	0	0	0	0	0	0	0	0	0	0	0	0	0	0	0	0	0
5S_rRNA_431	9	0	0	0	0	0	0	0	0	0	0	0	0	0	0	0	0	0	0	0	0	0	0	0	0	0
5S_rRNA_432	9	0	0	0	0	0	0	0	0	0	0	0	0	0	0	0	0	0	0	0	0	0	0	0	0	0
5S_rRNA_433	9	0	0	0	0	0	0	0	0	0	0	0	0	0	0	0	0	0	0	0	0	0	0	0	0	0
5S_rRNA_434	9	0	0	0	0	0	0	0	0	0	0	0	0	0	0	0	0	0	0	0	0	0	0	0	0	0
5S_rRNA_435	9	0	0	0	0	0	0	0	0	0.381	0.076	0	0	0	0	0	0	0	0.213	0	0	0	0	0	0	0.03
5S_rRNA_436	9	0	0	0	0	0	0	0	0	0	0	0	0	0	0	0	0	0	0	0	0	0	0	0	0	0
5S_rRNA_437	9	0	0	0	0	0	0	0	0	0	0	0	0	0	0	0	0	0	0	0	0	0	0	0	0	0
5S_rRNA_438	9	0	0	0	0	0	0	0	0	0	0	0	0	0	0	0	0	0	0	0	0	0	0	0	0	0
5S_rRNA_439	9	0	0	0	0	0	0	0	0	0	0	0	0	0	0	0	0	0	0	0	0	0	0	0	0	0
5S_rRNA_44	1	0	0	0	0	0	0	0	0	0	0	0	0	0	0	0	0	0	0	0	0	0	0	0	0	0
5S_rRNA_440	9	0	0	0	0	0	0	0	0	0	0	0	0	0	0	0	0	0	0	0	0	0	0	0	0	0
5S_rRNA_441	9	0	0	0	0	0	0	0	0	0	0	0	0	0	0	0	0	0	0	0	0	0	0	0	0	0
5S_rRNA_442	9	0	0	0	0	0	0	0	0	0	0	0	0	0	0	0	0	0	0	0	0	0	0	0	0	0
5S_rRNA_443	9	0	0	0	0	0	0	0	0	0	0	0	0	0	0	0	0	0	0	0	0	0	0	0	0	0
5S_rRNA_444	X	0	0	0	0	0	0	0	0	0	0	0	0	0	0	0	0	0	0	0	0	0	0	0	0	0
5S_rRNA_445	X	0	0	0	0	0	0	0	0	0	0	0	0	0	0	0	0	0	0	0	0	0	0	0	0	0
5S_rRNA_446	X	0	0	0	0	0	0	0	0	0	0	0	0	0	0	0	0	0	0	0	0	0	0	0	0	0
5S_rRNA_447	X	0	0	0	0	0	0	0	0	0	0	0	0	0	0	0	0	0	0	0	0	0	0	0	0	0
5S_rRNA_448	X	0	0	0	0	0	0	0	0	0	0	0	0	0	0	0	0	0	0	0	0	0	0	0	0	0
5S_rRNA_449	X	0	0	0	0	0	0	0	0	0	0	0	0	0	0	0	0	0	0	0	0	0	0	0	0	0
5S_rRNA_45	1	0	0	0	0	0	0	0	0	0	0	0	0	0	0	0	0	0	0	0	0	0	0	0	0	0
5S_rRNA_450	X	0	0	0	0	0	0	0	0	0	0	0	0	0	0	0	0	0	0	0	0	0	0	0	0	0
5S_rRNA_451	X	0	0	0	0	0	0	0	0	0	0	0	0	0	0	0	0	0	0	0	0	0	0	0	0	0
5S_rRNA_452	X	0	0	0	0	0	0	0	0	0	0	0	0	0	0	0	0	0	0	0	0	0	0	0	0	0
5S_rRNA_453	X	0	0	0	0	0	0	0	0	0	0	0	0	0	0	0	0	0	0	0	0	0	0	0	0	0
5S_rRNA_454	X	0	0	0	0	0	0	0	0	0	0	0	0	0	0	0	0	0	0	0	0	0	0	0	0	0
5S_rRNA_455	X	0	0	0	0	0	0	0	0	0	0	0	0	0	0	0	0	0	0	0	0	0	0	0	0	0
5S_rRNA_456	X	0	0	0	0	0	0	0	0	0	0	0	0	0	0	0	0	0	0	0	0	0	0	0	0	0
5S_rRNA_457	X	0	0	0	0	0	0	0	0	0	0	0	0	0	0	0	0	0	0	0	0	0	0	0	0	0
5S_rRNA_458	X	0	0	0	0	0	0	0	0	0	0	0	0	0	0	0	0	0	0	0	0	0	0	0	0	0
5S_rRNA_459	X	0	0	0	0	0	0	0	0	0	0	0	0	0	0	0	0	0	0	0	0	0	0	0	0	0
5S_rRNA_46	1	0	0	0	0	0	0	0	0	0	0	0	0	0	0	0	0	0	0	0	0	0	0	0	0	0
5S_rRNA_460	X	0	0	0	0	0	0	0	0	0	0	0	0	0	0	0	0	0	0	0	0	0	0	0	0	0
5S_rRNA_461	Y	0	0	0	0	0	0	0	0	0	0	0	0	0	0	0	0	0	0	0	0	0	0	0	0	0
5S_rRNA_462	Y	0	0	0	0	0	0	0	0	0	0	0	0	0	0	0	0	0	0	0	0	0	0	0	0	0
5S_rRNA_463	Y	0	0	0	0	0	0	0	0	0	0	0	0	0	0	0	0	0	0	0	0	0	0	0	0	0
5S_rRNA_464	Y	0	0	0	0	0	0	0	0	0	0	0	0	0	0	0	0	0	0	0	0	0	0	0	0	0
5S_rRNA_465	Y	0	0	0	0	0	0	0	0	0	0	0	0	0	0	0	0	0	0	0	0	0	0	0	0	0
5S_rRNA_466	Y	0	0	0	0	0	0	0	0	0	0	0	0	0	0	0	0	0	0	0	0	0	0	0	0	0
5S_rRNA_467	Y	0	0	0	0	0	0	0	0	0	0	0	0	0	0	0	0	0	0	0	0	0	0	0	0	0
5S_rRNA_468	Y	0	0	0	0	0	0	0	0	0	0	0	0	0	0	0	0	0	0	0	0	0	0	0	0	0
5S_rRNA_469	Y	0	0	0	0	0	0	0	0	0	0	0	0	0	0	0	0	0	0	0	0	0	0	0	0	0
5S_rRNA_47	1	0	0	0	0	0	0	0	0	0	0	0	0	0	0	0	0	0	0	0	0	0	0	0	0	0
5S_rRNA_470	Y	0	0	0	0	0	0	0	0	0	0	0	0	0	0	0	0	0	0	0	0	0	0	0	0	0
5S_rRNA_471	Y	0	0	0	0	0	0	0	0	0	0	0	0	0	0	0	0	0	0	0	0	0	0	0	0	0
5S_rRNA_472	Y	0	0	0	0	0	0	0	0	0	0	0	0	0	0	0	0	0	0	0	0	0	0	0	0	0
5S_rRNA_473	Y	0	0	0	0	0	0	0	0	0	0	0	0	0	0	0	0	0	0	0	0	0	0	0	0	0
5S_rRNA_474	Y	0	0	0	0	0	0	0	0	0	0	0	0	0	0	0	0	0	0	0	0	0	0	0	0	0
5S_rRNA_475	GL392075.1	0	0	0	0	0	0	0	0	0	0	0	0	0	0	0	0	0	0	0	0	0	0	0	0	0
5S_rRNA_476	GL391837.1	0	0	0	0	0	0	0	0	0	0	0	0	0	0	0	0	0	0	0	0	0	0	0	0	0
5S_rRNA_477	GL390916.1	0	0	0	0	0	0	0	0	0	0	0	0	0	0	0	0	0	0	0	0	0	0	0	0	0
5S_rRNA_478	GL389982.1	0	0	0	0	0	0	0	0	0	0	0	0	0	0	0	0	0	0	0	0	0	0	0	0	0
5S_rRNA_479	GL393516.1	0	0	0	0	0	0	0	0	0	0	0	0	0	0	0	0	0	0	0	0	0	0	0	0	0
5S_rRNA_48	1	0	0	0	0	0	0	0	0	0	0	0	0	0	0	0	0	0	0	0	0	0	0	0	0	0
5S_rRNA_480	GL393523.1	0	0	0	0	0	0	0	0	0	0	0	0	0	0	0	0	0	0	0	0	0	0	0	0	0
5S_rRNA_481	GL393544.1	0	0	0	0	0	0	0	0	0	0	0	0	0	0	0	0	0	0	0	0	0	0	0	0	0
5S_rRNA_482	GL391093.1	0	0	0	0	0	0	0	0	0	0	0	0	0	0	0	0	0	0	0	0	0	0	0	0	0
5S_rRNA_483	AACZ03163785.1	0	0	0	0	0	0	0	0	0	0	0	0	0	0	0	0	0	0	0	0	0	0	0	0	0
5S_rRNA_484	GL394258.1	0	0	0	0	0	0	0	0	0	0	0	0	0	0	0	0	0	0	0	0	0	0	0	0	0
5S_rRNA_485	GL394006.1	0	0	0	0	0	0	0	0	0	0	0	0	0	0	0	0	0	0	0	0	0.082	0	0	0	0.012
5S_rRNA_486	AACZ03179823.1	0	0	0	0	0	0	0	0	0	0	0	0	0	0	0	0	0	0	0	0	0	0	0	0	0
5S_rRNA_487	GL389087.1	0	0	0	0	0	0	0	0	0	0	0	0	0	0	0	0	0	0	0	0	0	0	0	0	0
5S_rRNA_488	GL392263.1	0	0	0	0	0	0	0	0	0	0	0	0	0	0	0	0	0	0	0	0	0	0	0	0	0
5S_rRNA_489	GL392897.1	0	0	0	0	0	0	0	0	0	0	0	0	0	0	0	0	0	0	0	0	0	0	0	0	0
5S_rRNA_49	10	0	0	0	0	0	0	0	0	0	0	0	0	0	0	0	0	0	0	0	0	0	0	0	0	0
5S_rRNA_490	GL392213.1	0	0	0	0	0	0	0	0	0	0	0	0	0	0	0	0	0	0	0	0	0	0	0	0	0
5S_rRNA_491	GL392213.1	0	0	0	0	0	0	0	0	0	0	0	0	0	0	0	0	0	0	0	0	0	0	0	0	0
5S_rRNA_492	GL392205.1	0	0	0	0	0	0	0	0	0	0	0	0	0	0	0	0	0	0	0	0	0	0	0	0	0
5S_rRNA_493	GL394891.1	0	0	0	0	0	0	0	0	0	0	0	0	0	0	0	0	0	0	0	0	0	0	0	0	0
5S_rRNA_494	GL392209.1	0	0	0	0	0	0	0	0	0	0	0	0	0	0	0	0	0	0	0	0	0	0	0	0	0
5S_rRNA_495	GL392209.1	0	0	0	0	0	0	0	0	0	0	0	0	0	0	0	0	0	0	0	0	0	0	0	0	0
5S_rRNA_496	GL392219.1	0	0	0	0	0	0	0	0	0	0	0	0	0	0	0	0	0	0	0	0	0	0	0	0	0
5S_rRNA_497	GL389146.1	0	0	0	0	0	0	0	0	0	0	0	0	0	0	0	0	0	0	0	0	0	0	0	0	0
5S_rRNA_498	AACZ03171934.1	0	0	0	0	0	0	0	0	0	0	0	0	0	0	0	0	0	0	0	0	0	0	0	0	0
5S_rRNA_499	AACZ03156620.1	0	0	0	0	0	0	0	0	0	0	0	0	0	0	0	0	0	0	0	0	0	0	0	0	0
5S_rRNA_5	1	0	0	0	0	0	0	0	0	0	0	0	0	0	0	0	0	0	0	0	0	0	0	0	0	0
5S_rRNA_50	10	0	0	0	0	0	0	0	0	0	0	0	0	0	0	0	0	0	0	0	0	0	0	0	0	0
5S_rRNA_51	10	0	0	0	0	0	0	0	0	0	0	0	0	0	0	0	0	0	0	0	0	0	0	0	0	0
5S_rRNA_52	10	0	0	0	0	0	0	0	0	0	0	0	0	0	0	0	0	0	0	0	0	0	0	0	0	0
5S_rRNA_53	10	0	0	0	0	0	0	0	0	0	0	0	0	0	0	0	0	0	0	0	0	0	0	0	0	0
5S_rRNA_54	10	0	0	0	0	0	0	0	0	0	0	0	0	0	0	0	0	0	0	0	0	0	0	0	0	0
5S_rRNA_55	10	0	0	0	0	0	0	0	0	0	0	0	0	0	0	0	0	0	0	0	0	0	0	0	0	0
5S_rRNA_56	10	0	0	0	0	0	0	0	0	0	0	0	0	0	0	0	0	0	0	0	0	0	0	0	0	0
5S_rRNA_57	10	0	0	0	0	0	0	0	0	0	0	0	0	0	0	0	0	0	0	0	0	0	0	0	0	0
5S_rRNA_58	10	0	0	0	0	0	0	0	0	0	0	0	0	0	0	0	0	0	0	0	0	0	0	0	0	0
5S_rRNA_59	10	0	0	0	0	0	0	0	0	0	0	0	0	0	0	0	0	0	0	0	0	0	0	0	0	0
5S_rRNA_6	1	0	0	0	0	0	0	0	0	0	0	0	0	0	0	0	0	0	0	0	0	0	0	0	0	0
5S_rRNA_60	10	0	0	0	0	0	0	0	0	0	0	0	0	0	0	0	0	0	0	0	0	0	0	0	0	0
5S_rRNA_61	10	0	0	0	0	0	0	0.035	0	0	0.00696	0.072	0.072	0	0	0	0.106	0.026	0.319	0	0.611	0	6.859	0.065	0.377	1.176
5S_rRNA_62	10	0	0	0	0	0	0	0	0	0	0	0	0	0	0	0	0	0	0	0	0	0	0	0	0.031	0.00448
5S_rRNA_63	10	0	0	0	0	0	0	0	0	0	0	0	0	0	0	0	0	0	0	0	0	0	0	0	0	0
5S_rRNA_64	10	0	0	0	0	0	0	0	0	0	0	0	0	0	0	0	0	0	0	0	0	0	0	0	0	0
5S_rRNA_65	10	0	0	0	0	0	0	0	0	0	0	0	0	0	0	0	0	0	0	0	0	0	0	0	0	0
5S_rRNA_66	10	0	0	0	0	0	0	0	0	0	0	0	0	0	0	0	0	0	0	0	0	0	0	0	0	0
5S_rRNA_67	10	0	0	0	0	0	0	0	0	0	0	0	0	0	0	0	0	0	0	0	0	0	0	0	0	0
5S_rRNA_68	10	0	0	0	0	0	0	0	0	0	0	0	0	0	0	0	0	0	0	0	0	0	0	0	0	0
5S_rRNA_69	10	0	0	0	0	0	0	0	0	0	0	0	0	0	0	0	0	0	0	0	0	0	0	0	0	0
5S_rRNA_7	1	0	0	0	0	0	0	0	0	0	0	0	0	0	0	0	0	0	0	0	0	0	0	0	0	0
5S_rRNA_70	10	0	0	0	0	0	0	0	0	0	0	0	0	0	0	0	0	0	0	0	0	0	0	0	0	0
5S_rRNA_71	10	0	0	0	0	0	0	0	0	0	0	0	0	0	0	0	0	0	0	0	0	0	0	0	0	0
5S_rRNA_72	11	0	0	0	0	0	0	0	1.956	0	0.391	0	0	0	0	0	0	0	0	0	0	0	0	0	0	0
5S_rRNA_73	11	0	0	0	0	0	0	0	0	0	0	0	0	0	0	0	0	0	0	0	0	0	0	0	0	0
5S_rRNA_74	11	0	0	0	0	0	0	0	0	0	0	0	0	0	0	0	0	0	0	0	0	0	0	0	0	0
5S_rRNA_75	11	0	0	0	0	0	0	0	0	0	0	0	0	0	0	0	0	0	0	0	0	0	0	0	0	0
5S_rRNA_76	11	0	0	0	0	0	0	0	0	0	0	0	0	0	0	0	0	0	0	0	0	0	0	0	0	0
5S_rRNA_77	11	0	0	0	0	0	0	0	0	0	0	0	0	0	0	0	0	0	0	0	0	0	0	0	0	0
5S_rRNA_78	11	0	0	0	0	0	0	0	0	0	0	0	0	0	0	0	0	0	0	0	0	0	0	0	0	0
5S_rRNA_79	11	0	0	0	0	0	0	0	0	0	0	0	0	0	0	0	0	0	0	0	0	0	0	0	0	0
5S_rRNA_8	1	0	0	0	0	0	0	0	0	0	0	0	0	0	0	0	0	0	0	0	0	0	0	0	0	0
5S_rRNA_80	11	0	0	0	0	0	0	0	0	0	0	0	0	0	0	0	0	0	0	0	0	0	0	0	0	0
5S_rRNA_81	11	0	0	0	0	0	0	0	0	0	0	0	0	0	0	0	0	0	0	0	0	0	0	0	0	0
5S_rRNA_82	11	0	0	0	0	0	0	0	0	0	0	0	0	0	0	0	0	0	0	0	0	0	0	0	0	0
5S_rRNA_83	11	0	0	0	0	0	0	0	0	0	0	0	0	0	0	0	0	0	0	0	0	0	0	0	0	0
5S_rRNA_84	11	0	0	0	0	0	0	0	0	0	0	0	0	0	0	0	0	0	0	0	0	0	0	0	0	0
5S_rRNA_85	11	0	0	0	0	0	0	0	0	0	0	0	0	0	0	0	0	0	0	0	0	0	0	0	0	0
5S_rRNA_86	11	0	0	0	0	0	0	0	0	0	0	0	0	0	0	0	0	0	0	0	0	0	0	0	0	0
5S_rRNA_87	11	0	0	0	0	0	0	0	0	0	0	0	0	0	0	0	0	0	0	0	0	0	0	0	0	0
5S_rRNA_88	11	0	0	0	0	0	0	0	0	0	0	0	0	0	0	0	0	0	0	0	0	0	0	0	0	0
5S_rRNA_89	11	0	0	0	0	0	0	0	0	0	0	0	0	0	0	0	0	0	0	0	0	0	0	0	0	0
5S_rRNA_9	1	0	0	0	0	0	0	0	0	0	0	0	0	0	0	0	0	0	0	0	0	0	0	0	0	0
5S_rRNA_90	11	0	0	0	0	0	0	0	0	0	0	0	0	0	0	0	0	0	0	0	0	0	0	0	0	0
5S_rRNA_91	11	0	0	0	0	0	0	0	0	0	0	0	0	0	0	0	0	0	0	0	0	0	0	0	0	0
5S_rRNA_92	11	0	0	0	0	0	0	0	0	0	0	0	0	0	0	0	0	0	0	0	0	0	0	0	0	0
5S_rRNA_93	11	0	0	0	0	0	0	0	0	0	0	0	0	0	0	0	0	0	0	0	0	0	0	0	0	0
5S_rRNA_94	11	0	0	0	0	0	0	0	0	0	0	0	0	0	0	0	0	0	0	0	0	0	0	0	0	0
5S_rRNA_95	11	0	0	0	0	0	0	0	0	0	0	0	0	0	0	0	0	0	0	0	0	0	0	0	0	0
5S_rRNA_96	11	0	0	0	0	0	0	0	0	0	0	0	0	0	0	0	0	0	0	0	0	0	0	0	0	0
5S_rRNA_97	12	0	0	0	0	0	0	0	0	0	0	0	0	0	0	0	0	0	0	0	0	0	0	0	0	0
5S_rRNA_98	12	0	0	0	0	0	0	0	0	0	0	0	0	0	0	0	0	0	0	0	0	0	0	0	0	0
5S_rRNA_99	12	0	0	0	0	0	0	0	0	0	0	0	0	0	0	0	0	0	0	0	0	0	0	0	0	0
7SK_1	1	0	0	0	0	0	0	0.418	0	0	0.084	0	0	0	0	0	0	0	1.881	0	0.305	0	0	0	0.502	0.384
7SK_10	1	0	0	0	0	0	0	0	0	0	0	0	0	0	0	0	0	0	0	0	0	0	0	0	0	0
7SK_100	17	0	0	0	0	0	0	0.244	0	0	0.049	0	0	0	0	0	0	0	0	0	0	0	0.086	0	0	0.012
7SK_101	17	0	0	0	0	0	0	0	0	0	0	0	0	0	0	0	0	0	0	0	0	0	0	0	0	0
7SK_102		0	0	0	0	0	4.048	0	0	0	0.81	0	0	0.142	0	0	0	0.035	0	0	0	0	0	0	0	0
7SK_103		0	0	0	0	0	0	0	0	0	0	0	0	0	0	0	0	0	0	0	0	0	0	0	0	0
7SK_104		0	0	0	0	0	0	0	0	0	0	0	0	0	0	0	0	0	0	0	0	0	0	0	0	0
7SK_105		0	0	0	0	0	0	0	0.367	0	0.073	0	0	0	0.045	0	0	0.011	0	0	0	0	0	0	0	0
7SK_106		0	0	0	0	0	0	0	0	0	0	0	0	0	0	0	0	0	0	0	0	0	0	0	0	0
7SK_107		0	0	0	0	0	0	0	0	0	0	0	0	0	0	0	0	0	0	0	0	0	0	0	0	0
7SK_108		0	0	0	0	0	0	0	0	0	0	0	0	0	0	0	0	0	0	0	0	0	0	0	0	0
7SK_109		0	0	0	0	0.059	0	0.174	0	0	0.047	0.361	0.361	0.177	0.634	0	0.035	0.212	0.603	0	0.153	0.204	0	0.065	0.251	0.182
7SK_11		0	0	0	0	0	0	0	0	0	0	0	0	0	0	0	0	0	0.142	0	0	0	0	0	0	0.02
7SK_110		0	0	0	0	0	0	0	0	0	0	0	0	0	0	0	0	0	0	0	0	0	0	0	0	0
7SK_111		0	0	0	0	0	0	0	0	0	0	0	0	0	0	0	0	0	0	0	0	0	0	0	0	0
7SK_112		0	0	0	0	0	0	0	0	0	0	0	0	0	0	0	0	0	0	0	0	0	0	0	0	0
7SK_113		0	0	0	0	0	0	0	0	0	0	0	0	0	0	0	0	0	0	0	0	0	0	0	0	0
7SK_114		0.316	2.25	0	0.855	2.007	0	0.174	0	0	0.436	0	0	0	0	0	0	0	0.035	0	0	0.653	0	0.782	1.569	0.434
7SK_115		0	0	0	0	0	0	0	0	0	0	0	0	0	0	0	0	0	0	0	0	0	0	0	0	0
7SK_116		0	0	0	0	0	0	0.07	0	0	0.014	0	0	0	0	0	0	0	0.177	0	0.153	0	0	0	0.126	0.065
7SK_117		0	0	0	0	0	0	0	0	0	0	0	0	0	0	0	0	0	0	0	0.229	0.041	0	0	0.157	0.061
7SK_118		0	0	0	0	0	0	0	0	0	0	0	0	0	0	0	0	0	0	0	0	0	0	0	0	0
7SK_119		0	0	0	0	0	0	0	0	0	0	0	0	0	0	0	0	0	0	0	0	0	0	0	0	0
7SK_12		0	0	0	0	0	0	0	0	0	0	0	0	0	0.272	0	0	0.068	0	0	0	0	0	0	0	0
7SK_120		0	0	0	0	0	0	0	0	0	0	0	0	0	0	0	0	0	0	0	0	0	0	0	0	0
7SK_121		0	0	0	0	0	0	0	0	0	0	0	0	0	0	0	0	0	0	0	0	0	0	0	0	0
7SK_122		0	0	0	0	0	0	0	0	0	0	0	0	0	0	0	0	0	0	0	0	0	0	0	0	0
7SK_123		0	0	0	0	0	0	0	0	0	0	0	0	0	0	0	0	0	0	0	0	0	0	0	0	0
7SK_124		0	0	0	0	0	0	0	0	0	0	0	0	0	0	0	0	0	0	0	0	0	0	0	0	0
7SK_125		0	0	0	0	0	0	0	0	0	0	0	0	0	0	0	0	0	0	0	0	0	0	0	0	0
7SK_126		0	0	0	0	0	0	0	0	0	0	0	0	0	0	0	0	0	0	0	0	0	0	0	0	0
7SK_127		0	0	0	0	0	0	0	0	0	0	0	0	0	0	0	0	0	0	0	0	0	0	0	0	0
7SK_128		0	0	0	0	0	0	0	0	0	0	0	0	0	0	0	0	0	0	0	0	0	0	0	0	0
7SK_129		0	0	0	0	0	0	0	0	0	0	0	0	0	0	0	0	0	0	0	0	0	0	0	0	0
7SK_13		0	0	0	0	0	0	0	0	0	0	0	0	0	0	0	0	0	0	0	0	0	0	0	0	0
7SK_130		0	0	0	0	0	0	0	0	0	0	0	0	0	0	0	0	0	0	0	0	0	0	0	0	0
7SK_131		0	0	0	0	0	0	0	0	0	0	0	0	0	0	0	0	0	0	0	0	0	0	0	0	0
7SK_132		0	0	0	0	0	0	0	0	0	0	0	0	0	0	0	0	0	0	0	0	0	0	0	0	0
7SK_133		0	0	0	0	0	0	0	0	0	0	0	0	0	0	0	0	0	0	0	0	0	0	0	0	0
7SK_134		0	0	0	0	0.295	0	0.035	0	0	0.066	0	0	0.071	0.091	0	0	0.04	0	0	0	0	0	0.065	0	0.00931
7SK_135		0	0	0	0	0	0	0	0	0	0	0.505	0.505	0	0	0	0	0	0	0	0	0	0	0	0	0
7SK_136		0	0	0	0	0	0	0	0	0	0	0	0	0	0	0	0	0	0	0	0	0	0	0	0	0
7SK_137		0	0	0	0	0	0	0	0	0	0	0	0	0	0	0	0	0	0	0	0	0	0	0	0	0
7SK_138		0	0	0	0	0	0	0	0	0	0	0	0	0	0	0	0	0	0	0	0	0	0	0	0	0
7SK_139		0	0	0	0	0	0	0	0	0	0	0	0	0	0	0	0	0	0	0	0	0	0	0	0	0
7SK_14		0	0	0	0	0	0	0	0	0	0	0	0	0	0	0	0	0	0	0	0	0	0	0	0	0
7SK_140		0	0	0	0	0	0	0	0	0	0	0	0	0	0	0	0	0	0	0	0	0	0	0	0	0
7SK_141		0	0	0	0	0	0	0	0	0	0	0	0	0	0	0	0	0	0	0	0	0	0	0	0	0
7SK_142		0	0	0	0	0	0	0	0	0	0	0	0	0	0	0	0	0	0	0	0	0	0	0	0	0
7SK_143		0	0	0	0	0	0	0	0	0	0	0	0	0	0	0	0	0	0	0	0	0	0	0	0	0
7SK_144		0	0	0	0	0	0	0	0	0	0	0	0	0	0	0	0	0	0	0	0	0	0	0	0	0
7SK_145		0	0	0	0	0	0	0	0	0	0	0	0	0	0	0	0	0	0	0	0	0	0	0	0	0
7SK_146		0	0	0	0	0	0	0	0	0	0	0	0	0	0	0	0	0	0	0	0	0	0	0	0	0
7SK_147		0	0	0	0	0	0	0	0	0	0	0	0	0	0	0	0	0	0	0	0	0	0	0	0	0
7SK_148		0	0	0	0	0	0	0	0	0	0	0	0	0	0	0	0	0	0	0	0	0	0	0	0	0
7SK_149		0	0	0	0	0	0	0	0	0	0	0	0	0	0	0	0	0	0	0	0	0	0	0	0	0
7SK_15		0	0	0	0	0	0	0	0	0	0	0	0	0	0.091	0	0	0.023	0	0	0	0	0	0	0	0
7SK_150		0	0	0	0	0	0	0	0	0	0	0	0	0	0	0	0	0	0	0	0	0	0	0	0	0
7SK_151		0	0	0	0	0	0	0	0	0	0	0	0	0	0	0	0	0	0	0	0	0	0	0	0	0
7SK_152		0	0	0	0	0	0	0	0	0	0	0	0	0	0	0	0	0	0	0	0	0	0	0	0	0
7SK_153		0	0	0	0	0	0	0	0	0	0	0	0	0	0	0	0	0	0	0.683	0	0	0	0	0	0.098
7SK_154		0	0	0	0	0	0	0	0	0	0	0	0	0	0	0	0	0	0	0	0	0	0	0	0	0
7SK_155		0	0	0	0	0	0	0	0	0	0	0	0	0	0	0	0	0	0	0	0	0	0	0	0	0
7SK_156		0	0	0	0	0	0	0	0	0	0	0	0	0	0	0	0	0	0	0	0	0	0	0	0	0
7SK_157		0	0	0	0	0	0	0	0	0	0	0	0	0	0	0	0	0	0	0	0	0	0	0	0	0
7SK_158		0	0	0	0	0	0	0	0	0	0	0	0	0	0	0	0	0	0	0	0	0	0	0	0	0
7SK_159		0	0	0	0	0	0	0	0	0	0	0	0	0	0	0	0	0	0	0	0	0	0	0	0	0
7SK_16		0	0	0	0	0	0	0	0	0	0	0	0	0	0	0	0	0	0	0	0	0	0	0	0	0
7SK_160		0	0	0	0	0	0	0	0	0	0	0	0	0	0	0	0	0	0	0	0	0	0	0	0	0
7SK_161		0	0	0	0	0	0	0	1.711	0	0.342	0	0	0	0	0	0	0	0	0	0	0	0	0	0	0
7SK_162		0	0	0	0	0	0	0	0	0	0	0	0	0	0	0	0	0	0	0	0	0	0	0	0	0
7SK_163		0	0	0	0	0	0	0	0	0	0	0	0	0	0	0	0	0	0	0	0	0	0	0	0	0
7SK_164		0	0	0	0	0	0	0	0	0	0	0	0	0	0	0	0	0	0	0	0	0	0	0	0	0
7SK_165		0	0	0	0	0	0	0	0	0	0	0	0	0	0	0	0	0	0	0	0	0	0	0	0	0
7SK_166		0	0	0	0	0	0	0	0	0	0	0	0	0	0	0	0	0	0	0	0	0	0	0	0	0
7SK_167		0	0	0	0	0	0	0	0	0	0	0	0	0	0	0	0	0	0	0	0	0	0	0	0	0
7SK_168		0	0	0	0	0	0	0	0	0	0	0	0	0	0	0	0	0	0	0	0	0	0	0	0	0
7SK_169		0	0	0	0	0	0	0	0	0	0	0	0	0	0	0	0	0	0	0	0	0	0	0	0	0
7SK_17		0	0	0	0	0	0	0	0	0	0	0	0	0	0	0	0	0	0	0	0	0	0	0	0	0
7SK_170		0	0	0	0	0	0	0	0	0	0	0	0	0	0	0	0	0	0	0	0	0	0	0	0	0
7SK_171		0	0	0	0	0	0	0	0	0	0	0	0	0	0	0	0	0	0	0	0	0	0	0	0	0
7SK_172		0	0	0	0	0	0	0	0	0	0	0	0	0	0	0	0	0	0	0	0	0	0	0	0	0
7SK_173		0	0	0	0	0	0	0	0	0	0	0	0	0	0	0	0	0	0	0	0	0	0	0	0	0
7SK_174		0	0	0	0	0	0	0	0	0	0	0	0	0	0	0	0	0	0	0	0	0	0	0	0	0
7SK_175		0	0	0	0	0	0	0	0	0	0	0	0	0	0	0	0	0	0	0	0	0	0	0	0	0
7SK_176		0	0	0	0	0	0	0	0	0	0	0	0	0	0	0	0	0	0	0	0	0	0	0	0	0
7SK_177		0	0	0	0	0	0	0	0	0	0	0	0	0	0	0	0	0	0	0	0	0	0	0	0	0
7SK_178		0	0	0	0	0	0	0	0	0	0	0	0	0	0	0	0	0	0	0	0	0	0	0	0	0
7SK_179		0	0	0	0	0	0	0	2.323	0	0.465	0	0	0	0	0	0	0	0	0	0	0	0	0	0	0
7SK_18		0	0	0	0	0	0	0	0	0	0	0	0	0	0	0	0	0	0	0	0	0	0	0	0	0
7SK_180		0	0	0	0	0	0	0	0	0	0	0	0	0	0	0	0	0	0	0	0	0	0	0	0	0
7SK_181		0	0	0	0	0	0	0	0	0	0	0	0	0	0	0	0	0	0	0	0	0	0	0	0	0
7SK_182		0	0	0	0	0	0	0	0	0	0	0	0	0	0	0	0	0	0	0	0	0	0	0	0	0
7SK_183		0	0	0	0	0	0	0	0	0	0	0	0	0	0	0	0	0	0	0	0	0	0	0	0	0
7SK_184		0	0	0	0	0	0	0	0	0	0	0	0	0	0.091	0	0	0.023	0	0	0	0	0	0	0	0
7SK_185		0	0	0	0	0	0	0	0	0	0	0	0	0	0	0	0	0	0	0	0	0	0	0	0	0
7SK_186		0	0	0	0	0	0	0	0	0	0	0	0	0	0	0	0	0	0	0	0	0	0	0	0	0
7SK_187		0	0	0	0	0	0	0	0	0	0	0	0	0	0	0	0	0	0	0	0	0	0	0	0	0
7SK_188		0	0	0	0	0	0	0	0	0	0	0	0	0	0	0	0	0	0	0	0	0	0	0	0	0
7SK_189		0	0	0	0	0	0	0	0	0	0	0	0	0	0	0	0	0	0	0	0	0	0	0	0	0
7SK_19		0	0	0	0	0	0	0	0	0	0	0	0	0	0	0	0	0	0	0	0	0	0	0	0	0
7SK_190		0	0	0	0	0	0	0	0	0	0	0	0	0	0	0	0	0	0	0	0	0	0	0	0	0
7SK_191		0	0	0	0	0	0	0	0	0	0	0	0	0	0	0	0	0	0	0	0	0	0	0	0	0
7SK_192		0	0	0	0	0	0	0	0	0	0	0	0	0	0	0	0	0	0	0	0	0	0	0	0	0
7SK_193		0	0	0	0	0	0	0	0	0	0	0	0	0	0	0	0	0	0	0	0	0	0	0	0	0
7SK_194		0	0	0	0	0	0	0	0	0	0	0	0	0	0	0	0	0	0	0	0	0	0	0	0	0
7SK_195		0.316	0.2	0	0.172	9.918	0.98	0.8	0	0.381	2.416	0.289	0.289	15.155	1.585	0.659	0.035	4.358	1.384	0	0.076	2.979	5.316	0.912	0.22	1.555
7SK_196		0	0	0	0	0	0	0	0	0	0	0	0	0	0	0	0	0	0	0	0	0	0	0	0	0
7SK_197		0	0	0	0	0	0	0	0	0	0	0	0	0	0	0	0	0	0	0	0	0	0	0	0	0
7SK_198		0	0	0	0	0	0	0	0	0	0	0	0	0	0	0	0	0	0	0	0	0	0	0	0	0
7SK_199		0	0	0	0	0	0	0	0	0	0	0	0	0	0	0	0	0	0	0	0	0	0	0	0	0
7SK_2		0	0	0	0	0	0	0	0	0	0	0	0	0	0	0	0	0	0	0	0	0	0	0	0	0
7SK_20		0	0	0	0	0	0	0	0	0	0	0	0	0	0	0	0	0	0	0	0	0	0	0	0	0
7SK_200		0	0	0	0	0	0	0	0	0	0	0	0	0	0	0	0	0	0	0	0	0	0	0	0	0
7SK_201		0	0	0	0	0	0	0	0	0	0	0	0	0	0	0	0	0	0	0	0	0	0	0	0	0
7SK_202		0	0	0	0	0	0	0	0	0	0	0	0	0	0	0	0	0	0	0	0	0	0	0	0	0
7SK_203		0	0	0	0	0	0	0	0	0	0	0	0	0	0	0	0	0	0	0	0	0	0	0	0	0
7SK_204		0	0	0	0	0	0	0	0	0	0	0	0	0	0	0	0	0	0	0	0	0	0	0	0	0
7SK_205		0	0	0	0	0	0	0	0	0	0	0	0	0	0	0	0	0	0	0	0	0	0	0	0	0
7SK_206		0	0	0	0	0	0	0	0	0.381	0.076	0	0	0	0	0	0	0	0	0	0	0	0	0	0	0
7SK_207		0	0	0	0	0	0	0	0	0	0	0	0	0	0	0	0	0	0	0	0	0	0	0	0	0
7SK_208		0	0	0	0	0	0	0	0	0	0	0	0	0	0	0	0	0	0	0	0	0	0	0	0	0
7SK_209		0	0	0	0	0	0	0	0	0	0	0	0	0	0	0	0	0	0	0	0	0	0	0	0	0
7SK_21		0	0	0	0	0	0	0	0	0	0	0	0	0	0	0	0	0	0	0	0	0	0	0	0	0
7SK_210		0	0	0	0	0	0	0	0	0	0	0	0	0	0	0	0	0	0	0	0	0	0	0	0	0
7SK_211		0	0	0	0	0	0	0	0	0	0	0	0	0	0	0	0	0	0	0	0	0	0	0	0	0
7SK_212		0	0	0	0	0	0	0	0	0	0	0	0	0	0	0	0	0	0	0	0	0	0	0	0	0
7SK_213		0	3.9	0	1.3	0.354	0.511	0.174	2.323	1.712	1.015	0	0	0.106	1.449	0.376	0	0.483	1.526	0	0.382	2.122	0	0	0.188	0.603
7SK_214		0	0	0	0	0	0	0.035	0	0	0.00696	0	0	0.035	0	0.094	0	0.032	0	0	0	0	0	0	0.031	0.00448
7SK_215		0	0	0	0	0	0	0	0	0	0	0	0	0	0	0	0	0	0	0	0	0	0	0	0	0
7SK_216		0	0	0	0	0	0	0	0	0	0	0	0	0	0	0	0.563	0.141	0	0	0	0	0.171	0	0.063	0.033
7SK_217		0	0	0	0	0	0	0	0	0	0	0	0	0	0	0	0	0	0	0	0	0	0	0	0	0
7SK_218		0	0	0	0	0	0	0	0	0	0	0	0	0	0	0	0	0	0	0	0	0	0	0	0	0
7SK_219		0	0	0	0	0	0	0	0	0	0	0	0	0	0	0	0	0	0	0	0	0	0	0	0	0
7SK_22		0	0	0	0	0	0	0	0	0	0	0	0	0	0	0	0	0	0	0	0	0	0	0	0	0
7SK_220		0	0	0	0	0	0	0	0	0	0	0	0	0	0	0	0	0	0	0	0	0	0	0	0	0
7SK_221		0	0	0	0	0	0	0	0	0	0	0	0	0	0	0	0	0	0	0	0	0	0	0	0	0
7SK_222		0	0	0	0	0	0	0	0.489	0	0.098	0	0	0	0	0	0	0	0	0	0	0	0	0	0	0
7SK_223		0	0	0	0	0	0	0	0	0	0	0	0	0	0	0	0	0	0	0	0	0	0	0	0	0
7SK_224		0	0	0	0	0	0	0	0	0	0	0	0	0	0	0	0	0	0	0	0	0	0	0	0	0
7SK_225		0	0	0	0	0	0	0	0	0	0	0	0	0	0	0	0	0	0	0	0	0	0	0	0	0
7SK_226		26.146	2.55	31.325	20.007	15.054	11.547	11.517	3.056	22.262	12.687	7.582	7.582	22.679	5.254	8.471	7.353	10.939	12.493	3.144	14.205	14.53	7.545	8.272	11.358	10.221
7SK_227		0	0	0	0	0	0	0	0	0	0	0	0	0	0	0	0	0	0	0	0	0	0	0	0	0
7SK_228		0	0	0	0	0	0	0	0	0	0	0	0	0	0	0	0	0	0	0	0	0	0	0	0	0
7SK_229		0	0	0	0	0	0	0	0	0	0	0	0	0	0	0	0	0	0	0	0	0	0	0	0	0
7SK_23		5.845	0	0	1.948	0	0	0.626	2.2	0	0.565	0.072	0.072	0	0.498	0.094	2.814	0.852	0.035	3.349	2.902	0.204	1.2	1.759	0.91	1.48
7SK_230		0	0	0	0	0	0	0	0	0	0	0	0	0	0	0	0	0	0	0	0	0	0	0	0	0
7SK_231		0	0	0	0	0	0	0	0	0	0	0	0	0	0	0	0	0	0	0	0	0	0	0	0	0
7SK_232		0	0	0	0	0	0	0	0	0	0	0	0	0	0	0	0	0	0	0	0	0	0	0	0	0
7SK_233		0	0	0	0	0	0	0	0	0	0	0	0	0	0	0	0	0	0	0	0	0	0	0	0	0
7SK_234		0	0	0	0	0	0	0	0	0	0	0	0	0	0	0	0	0	0	0	0	0	0	0	0	0
7SK_235		0	0	0	0	0	0	0	0	0	0	0	0	0	0	0	0	0	0	0	0	0	0	0	0	0
7SK_236		0	0	0	0	0	0	0	0	0	0	0	0	0	0	0	0	0	0	0	0	0	0	0	0	0
7SK_237		0	0	0	0	0	0	0	0.978	0	0.196	0	0	0	0	0	0	0	0	0	0	0	0	0	0	0
7SK_238		0	0	0	0	0	0	0	0	0	0	0	0	0	0	0	0	0	0	0	0	0	0	0	0	0
7SK_239		0	0	0	0	0	0	0	0	0	0	0	0	0	0	0	0	0	0	0	0	0	0	0	0	0
7SK_24		0	0	0	0	0	0	0	0	0	0	0	0	0	0	0	0	0	0	0	0	0	0	0	0	0
7SK_240		0	0	0	0	0	0	0	0	0	0	0	0	0	0	0	0	0	0	0	0	0	0	0	0	0
7SK_241		0	0	0	0	0	0	0	0	0	0	0	0	0	0	0	0	0	0	0	0	0	0	0	0	0
7SK_242		0	0	0	0	0	0	0	0	0	0	0	0	0	0	0	0	0	0	0	0	0	0	0	0	0
7SK_243		0	0	0	0	0	0	0	0	0	0	0	0	0	0	0	0	0	0	0	0	0	0	0	0	0
7SK_244		0	0	0	0	0	0	0	0	0	0	0	0	0	0	0	0	0	0	0	0	0	0	0	0	0
7SK_245		0	0	0	0	0	0	0	0	0	0	0	0	0	0	0	0	0	0	0	0	0	0	0	0	0
7SK_246		0	0	0	0	0	0	0	0	0	0	0	0	0	0	0	0	0	0	0	0	0	0	0	0	0
7SK_247		0	0	0	0	0	0	0	0	0	0	0	0	0	0	0	0	0	0	0	0	0	0	0	0	0
7SK_248		0	0	0	0	0	0	0	0	0	0	0	0	0	0	0	0	0	0	0	0	0	0	0	0	0
7SK_249		0	0	0	0	0	0	0	0	0	0	0	0	0	0	0	0	0	0	0	0	0	0	0	0	0
7SK_25		0	0	0	0	0	0	0	0	0	0	0	0	0	0	0	0	0	0	0	0	0	0	0	0	0
7SK_250		0	0	0	0	0	0	0	0	0	0	0	0	0	0	0	0	0	0	0	0	0	0	0	0	0
7SK_251		0	0	0	0	0	0	0	0	0	0	0	0	0	0	0	0	0	0	0	0	0	0	0	0	0
7SK_252		0	0	0	0	0	0	0	0	0	0	0	0	0	0	0	0	0	0	0	0	0	0	0	0	0
7SK_253		0	0	0	0	0	0	0	0	0	0	0	0	0	0	0	0	0	0	0	0	0	0	0	0	0
7SK_254		0	0	0	0	0	0	0	0	0	0	0	0	0	0	0	0	0	0	0	0	0	0	0	0	0
7SK_255		0	0	0	0	0	0	0	0	0	0	0	0	0	0	0	0	0	0	0	0	0	0	0	0	0
7SK_256		0	0	0	0	0	0	0	0	0	0	0	0	0	0	0	0	0	0	0	0	0	0	0	0	0
7SK_257		0	0	0	0	0	0	0	0	0	0	0	0	0	0	0	0	0	0	0	0	0	0	0	0	0
7SK_258		0	0	0	0	0	0	0	0	0	0	0	0	0	0	0	0	0	0	0	0	0	0	0	0	0
7SK_259		0	0	0	0	0	0	0	0	0	0	0	0	0	0	0	0	0	0	0	0	0	0	0	0	0
7SK_26		0	0	0	0	0	0	0	0	0	0	0	0	0	0	0	0	0	0	0	0	0	0	0	0	0
7SK_260		0	0	0	0	0	0	0	0	0	0	0	0	0	0	0	0	0	0	0	0	0	0	0	0	0
7SK_261		0	0	0	0	0	0	0	0	1.142	0.228	0	0	0	0	0	0	0	0	0	0	0	0	0	0	0
7SK_262		0	0	0	0	0	0	0	0	0	0	0	0	0	0	0	0	0	0	0	0	0	0	0	0	0
7SK_263		0	0	0	0	0	0	0	0	0	0	0	0	0	0	0	0	0	0	0	0	0	0	0	0	0
7SK_264		0	0	0	0	0	0	0	0	0	0	0	0	0	0	0	0	0	0	0	0	0	0	0	0	0
7SK_265		0	0	0	0	0	0	0	0	0	0	0	0	0	0	0	0	0	0	0	0	0	0	0	0	0
7SK_266		0	0	0	0	0	0	0	0.244	0.381	0.125	0	0	0	0	0	0	0	0	0	0	0	0	0	0	0
7SK_267		0	0	0	0	0	0	0	6.112	0	1.222	0	0	0	0	0.094	0	0.024	0	0	0	0	0	0	0	0
7SK_268		0	0	0	0	0	0	0	0	0	0	0	0	0	0	0	0	0	0	0	0	0	0	0	0	0
7SK_269		0	0	0	0	0	0	0	0	0	0	0	0	0	0	0	0	0	0	0	0	0	0	0	0	0
7SK_27		0	0	0	0	0	0	0	0	0	0	0	0	0	0	0	0	0	0	0	0	0	0	0	0	0
7SK_270		0	0	0	0	0	0	0	0	0	0	0	0	0	0	0	0	0	0	0	0	0	0	0	0	0
7SK_271		0	0	0	0	0	0	0	0	0	0	0	0	0	0	0	0	0	0	0	0	0	0	0	0	0
7SK_272		0	0	0	0	0	0	0	0	0	0	0	0	0	0	0	0	0	0	0	0	0	0	0	0	0
7SK_273		0	0	0	0	0	0	0	0	0	0	0	0	0	0	0	0	0	0	0	0	0	0	0	0	0
7SK_274		0	0	0	0	0	0	0	0.367	0	0.073	0	0	0	0	0	0	0	0	0	0	0	0	0	0	0
7SK_275		0	0	0	0	0	0	0	0	0	0	0	0	0	0	0	0	0	0	0	0	0	0	0	0	0
7SK_276		0	0	0	0	0	0	0	0	0	0	0	0	0	0	0	0	0	0	0	0	0	0	0	0	0
7SK_277		0	0	0	0	0	0	0	0	0	0	0	0	0	0	0	0	0	0	0	0	0	0	0	0	0
7SK_278		0	0	0	0	0	0	0	0	0	0	0	0	0	0	0	0	0	0	0	0	0	0	0	0	0
7SK_279		0	0	0	0	0	0	0	0	0	0	0	0	0	0	0	0	0	0	0	0	0	0	0	0	0
7SK_28		0	0	0	0	0	0	0	0	0	0	0	0	0	0	0	0	0	0	0	0	0	0	0	0	0
7SK_280		0	0	0	0	0	0	0	0	0	0	0	0	0	0	0	0	0	0	0	0	0	0	0	0	0
7SK_281		0	0	0	0	0	0	0	0	0	0	0	0	0	0	0	0	0	0	0	0	0	0	0	0.628	0.09
7SK_282		2.923	0.05	0	0.991	0	1.832	0.139	0	0.19	0.432	0.072	0.072	0.426	0.725	2.353	0.422	0.981	0	0	1.298	0.082	1.886	0.065	0.408	0.534
7SK_283		0	0	0	0	0	0	0	0	0	0	0	0	0	0	0	0	0	0	0	0	0	0	0	0	0
7SK_284		0	0	0	0	0	0	0	0	0	0	0	0	0	0	0	0	0	0	0	0	0	0	0	0	0
7SK_285		0	0	0	0	0	0	0	0	0	0	0	0	0	0	0	0	0	0	0	0	0	0	0	0	0
7SK_286		0	0	0	0	0	0	0	0	0	0	0	0	0	0	0	0	0	0	0	0	0	0	0	0	0
7SK_287		0	0	0	0	0	0	0	0	0	0	0	0	0	0	0	0	0	0	0	0	0	0	0	0	0
7SK_288		0	0	0	0	0	0	0	0	0	0	0	0	0	0	0	0	0	0	0	0	0	0	0	0	0
7SK_289		0	0	0	0	0	0	0	0	0	0	0	0	0	0	0	0	0	0	0	0	0	0	0	0	0
7SK_29		0	0	0	0	0	0	0	0	0	0	0	0	0	0	0	0	0	0	0	0	0	0	0	0	0
7SK_290		0	0	0	0	0	0	0	0	0	0	0	0	0	0	0	0	0	0	0	0	0	0	0	0	0
7SK_291		0	0	0	0	0	0	0	0	0	0	0	0	0	0	0	0	0	0	0	0	0	0	0	0	0
7SK_292		0	0	0	0	0	0	0	0	0	0	0	0	0	0	0	0	0	0	0	0	0	0	0	0	0
7SK_293		0	0	0	0	0	0	0	0	0	0	0	0	0	0	0	0	0	0	0	0	0	0	0	0	0
7SK_294		0	0	0	0	0	0	0	0	0	0	0	0	0	0	0	0	0	0	0.068	0	0	0	0	0	0.00976
7SK_295		0	0	0	0	0	0	0	0	0	0	0	0	0	0	0	0	0	0.035	0	0	0	0	0	0	0.00507
7SK_296		0	0	0	0	0	0	0	0	0	0	0	0	0	0	0	0	0	0	0	0	0	0	0	0	0
7SK_297		0	0	0	0	0	0	0	0	0	0	0	0	0	0	0	0	0	0	0	0	0	0	0	0	0
7SK_298		0	0	0	0	0	0	0	0	0	0	0	0	0	0	0	0	0	0	0	0	0	0	0	0	0
7SK_299		0	0	0	0	0	0	0	0.489	0	0.098	0	0	0	0.045	0	0	0.011	0	0	0	0	0	0	0	0
7SK_3		0	0	0	0	0	0	0	0	0	0	0	0	0	0	0	0	0	0	0	0	0	0	0	0	0
7SK_30		0	0	0	0	0	0	0	0	0	0	0	0	0	0	0	0	0	0	0	0	0	0	0	0	0
7SK_300		0	0	0	0	0	0	0	0	0	0	0	0	0	0	0	0	0	0	0	0	0	0	0	0	0
7SK_301		0	0	0	0	0	0	0	0	0	0	0	0	0	0	0	0	0	0	0	0	0	0	0	0	0
7SK_302		0	0	0	0	0	0	0	0	0	0	0	0	0	0	0	0	0	0	0	0	0	0	0	0	0
7SK_303		5.055	0	0	1.685	0	0	0	0	0	0	2.6	2.6	0	0	0	0	0	0	0	0	0	0	0	0.22	0.031
7SK_304		0	0	0	0	0	0	0	0	0	0	0	0	0	0	0	0	0	0	0	0	0	0	0	0	0
7SK_31		0	0	0	0	0	0	0	0	0	0	0	0	0	0	0	0	0	0	0	0	0	0	0	0	0
7SK_32		0	0	0	0	0	0	0	0	0	0	0	0	0	0	0	0	0	0	0	0	0	0	0	0	0
7SK_33		0	0	0	0	0	0	0	0	0	0	0	0	0	0	0	0	0	0	0	0	0	0	0	0	0
7SK_34		0	0	0	0	0	0	0	2.2	0	0.44	0	0	0	0	0	0	0	0	0	0	0	0	0	0	0
7SK_35		0	0	0	0	0	0	0	0	0	0	0	0	0	0	0	0	0	0	0	0	0	0	0	0	0
7SK_36		0	0	0	0	0	0	0	0	0	0	0	0	0	0	0	0	0	0	0	0	0	0	0	0	0
7SK_37		0	0	0	0	0	0	0	0	0	0	0	0	0	0	0	0	0	0	0	0	0	0	0	0	0
7SK_38		0	0	0	0	0	0	0	0	0	0	0	0	0	0	0	0	0	0	0	0	0	0	0	0	0
7SK_39		0	0	0	0	0	0	0	0	0	0	0	0	0	0	0	0	0	0	0	0	0	0	0	0	0
7SK_4		0	0	0	0	0	0.043	0	0	0	0.00852	0	0	0	0.045	0.188	0	0.058	0.035	0	0	0	0.086	0	0.031	0.022
7SK_40		0	0	0	0	0	0	0	0	0	0	0	0	0	0	0	0	0	0	0	0	0	0	0	0	0
7SK_41		0	0	0	0	0	0	0	0	0	0	0	0	0	0	0	0	0	0	0	0	0	0	0	0	0
7SK_42		0	0	0	0	0	0	0	0	0	0	0	0	0	0	0	0	0	0	0	0	0	0	0	0	0
7SK_43		0	0	0	0	0	0	0	0	2.283	0.457	0	0	0	0	0.188	0	0.047	0	0	0	0	0	0	0	0
7SK_44		0	0	0	0	0	0	0	0	0	0	0	0	0	0	0	0	0	0	0	0	0	0	0	0	0
7SK_45		0	0	0	0	0	0	0	0	0	0	0.072	0.072	0.035	0.045	0	0	0.02	0	0	0	0	0	0	0	0
7SK_46		0	0	0	0	0	0	0	0	0	0	0	0	0	0	0	0	0	0	0	0	0	0	0	0	0
7SK_47		0	0	0	0	0	0	0	0	0	0	0	0	0	0	0	0	0	0	0	0	0	0	0	0	0
7SK_48		0	0	0	0	0	0	0	0	0	0	0	0	0	0	0	0	0	0	0	0	0	0	0	0	0
7SK_49		0	0	0	0	0	0	0	0.733	0	0.147	0	0	0	0	0	0	0	0	0	0	0	0	0	0	0
7SK_5		0	0	0	0	0	0	0	0	0	0	0	0	0	0	0	0	0	0	0	0	0	0	0	0	0
7SK_50		0	0	0	0	0	0	0	0	0	0	0	0	0	0	0	0	0	0	0	0	0	0	0	0	0
7SK_51		0	0	0	0	0	0	0	0	0	0	0	0	0	0	0	0	0	0	0	0	0	0	0	0	0
7SK_52		0	0	0	0	0	0	0	0	0	0	0	0	0	0	0	0	0	0	0	0	0	0	0	0	0
7SK_53		0	0	0	0	0	0	0	0	0	0	0	0	0	0	0	0	0	0	0	0	0	0	0	0	0
7SK_54		0	0	0	0	0	0	0	0	0	0	0	0	0	0	0	0	0	0	0	0	0	0	0	0	0
7SK_55		0.079	0	0	0.026	0	0	1.183	0	0	0.237	0.144	0.144	1.917	0.996	2.635	1.759	1.827	0	2.734	0.305	0.245	5.316	0.651	0.879	1.447
7SK_56		0	0	0	0	0	0	0	0	0	0	0	0	0	0	0	0	0	0	0	0	0	0	0	0	0
7SK_57		0	0	0	0	0	0	0	0	0.381	0.076	0	0	0	0	0	0	0	0	0	0	0.408	0	0	0	0.058
7SK_58		0	0	0	0	0	0	0	0	0	0	0	0	0	0	0	0	0	0	0	0	0	0	0	0	0
7SK_59		0	0	0	0	0	0	0	0	0	0	0	0	0	0	0	0	0	0	0	0	0	0	0	0	0
7SK_6		0	0	0	0	0	0	0	5.378	0	1.076	0	0	0	0	0	0	0	0	0	0	0	0	0.195	0	0.028
7SK_60		0	0	0	0	0	0	0	0	0	0	0	0	0	0	0	0	0	0	0	0	0	0	0	0	0
7SK_61		0	0	0	0	0	0	0	0	0	0	0	0	0	0	0	0	0	0	0	0	0	0	0	0	0
7SK_62		0	0	0	0	0	0	0	0	0	0	0	0	0	0	0	0	0	0	0	0	0	0	0	0	0
7SK_63		0	0	0	0	0	0	0	0	0	0	0	0	0	0	0	0	0	0	0	0	0	0	0	0	0
7SK_64		0	0	0	0	0	0	0	0	0	0	0	0	0	0	0	0.493	0.123	0.071	0	0.305	0	0	0	0.126	0.072
7SK_65		0	0	0	0	0	0	0	0	0	0	0	0	0	0	0	0	0	0	0	0	0	0	0	0	0
7SK_66		0	0	0	0	0	0	0.035	0	0	0.00696	0	0	0	0	0	0	0	0	0	0	0	0	0	0.031	0.00448
7SK_67		0	0	0	0	0	0	0	0	0	0	0	0	0	0	0	0	0	0	0	0	0	0	0	0	0
7SK_68		0	0	0	0	0	0	0	0	0	0	0	0	0	0	0	0	0	0	0	0	0	0	0	0	0
7SK_69		0	0	0	0	0	0	0	0	0	0	0	0	0	0	0	0	0	0	0	0	0	0	0	0	0
7SK_7		0	0	0	0	0	0	0	0	0	0	0	0	0	0	0	0	0	0	0	0	0	0	0	0	0
7SK_70		0	0	0	0	0	0	0	0	0	0	0	0	0	0	0	0	0	0	0	0	0	0	0	0	0
7SK_71		0	0	0	0	0	0	0	0	0	0	0	0	0	0	0	0	0	0	0	0	0	0	0	0	0
7SK_72		0	0	0	0	0	0	0	0	0	0	0	0	0	0	0	0	0	0	0	0	0	0	0	0	0
7SK_73		0	0	0	0	0	0	0	0	0	0	0	0	0	0	0	0	0	0	0	0	0	0	0	0	0
7SK_74		0	0	0	0	0	0	0	0	0	0	0	0	0	0	0	0	0	0	0	0	0	0	0	0	0
7SK_75		0	0	0	0	0	0	0	0	0	0	0	0	0	0	0	0	0	0	0	0	0	0	0	0	0
7SK_76		0	0	0	0	0	0	0	0	0	0	0	0	0	0	0	0	0	0	0	0	0	0	0	0	0
7SK_77		0	0	0	0	0	0	0	0	0	0	0	0	0	0	0	0	0	0	0	0	0	0	0	0	0
7SK_78		0	0	0	0	0	0.213	0	0	0	0.043	0	0	0	0	0	0	0	0	0	0	0.082	0	0	0.314	0.056
7SK_79		0	0	0	0	0	0	0	0	0	0	0	0	0	0	0	0	0	0	0	0	0	0	0	0	0
7SK_8		0	0	0	0	0	0	0	0	0	0	0	0	0	0	0	0	0	0	0	0	0	0	0	0	0
7SK_80		0	0	0	0	0	0	0	0	0	0	0	0	0	0	0	0	0	0	0	0	0	0	0	0	0
7SK_81		0	0	0	0	0	0	0	0	0	0	0	0	0	0	0	0	0	0	0	0	0	0	0	0	0
7SK_82		0	0	0	0	0	0	0	0	0	0	0	0	0	0	0	0	0	0	0	0	0	0	0	0	0
7SK_83		0	0	0	0	0	0	0	0	0	0	0	0	0	0	0	0	0	0	0	0	0	0	0	0	0
7SK_84		0	0	0	0	0	0	0	0	0	0	0	0	0	0	0	0	0	0	0	0	0	0	0	0	0
7SK_85		0	0	0	0	0	0	0	0	0	0	0	0	0	0	0	0	0	0	0	0	0	0	0	0	0
7SK_86		0	0	0	0	0	0	0	0.244	0	0.049	0	0	0	0	0	0	0	0	0	0	0	0	0	0	0
7SK_87		0	0	0	0	0	0	0	0	0	0	0	0	0	0	0	0	0	0	0	0	0	0	0	0	0
7SK_88		0	0	0	0	0	0	0	0	0	0	0	0	0	0	0	0	0	0	0	0	0	0	0	0	0
7SK_89		0	0	0	0	0	0	0	0	0	0	0	0	0	0	0	0	0	0	0	0	0	0	0	0	0
7SK_9		0	0	0	0	0	0	0	0	0	0	0	0	0	0	0	0	0	0	0	0.229	0	0	0	0	0.033
7SK_90		0	0	0	0	0	0	0	0	0	0	0	0	0	0	0	0	0	0	0	0	0	0	0	0	0
7SK_91		0	0	0	0	0	0	0	0	0	0	0	0	0	0	0	0	0	0	0	0	0	0	0	0	0
7SK_92		0	0	0	0	0	0	0	0	0	0	0	0	0	0	0	0	0	0	0	0	0	0	0	0	0
7SK_93		0	0	0	0	0	0	0	0	0	0	0	0	0	0	0	0	0	0	0	0	0	0	0	0	0
7SK_94		0	0	0	0	0	0	0	0	0	0	0	0	0	0	0	0	0	0	0	0	0	0	0	0	0
7SK_95		0	0	0	0	0	0	0	0	0	0	0	0	0	0	0	0	0	0	0	0	0	0	0	0	0
7SK_96		0	0	0	0	0	0	0	0	0	0	0	0	0	0	0	0	0	0	0	0	0	0	0	0	0
7SK_97		0	0	0	0	0	0.554	0.765	0	0.571	0.378	1.155	1.155	0.142	1.132	0.094	0.422	0.448	0.603	1.435	2.062	0.571	0.171	0	0.596	0.777
7SK_98		0	0	0	0	0	0	0	0.733	0	0.147	0	0	0	0	0	0	0	0	0	0	0	0	0	0	0
7SK_99		0	0	0	0	0	0	0	0	0	0	0	0	0	0	0	0	0	0	0	0	0	0	0	0	0
A1BG		0	0	1.217	0.406	0	0.682	0.035	4.523	4.757	1.999	0.072	0.072	0.035	0.861	0.094	0	0.248	0.71	0.068	0.611	0.122	0.171	3.192	0.533	0.773
A1CF		0	4.901	0.304	1.735	0.177	0.213	0.452	31.293	3.235	7.074	0.144	0.144	0.035	0.136	0.376	1.513	0.515	0.461	2.665	1.069	0.857	0.943	0.586	0.722	1.043
A2M		98.661	172.918	31.021	100.867	40.793	183.682	168.546	100.113	112.639	121.155	31.555	31.555	134.617	128.769	157.94	186.243	151.892	50.787	56.112	242.399	278.839	67.646	188.762	273.501	165.435
A2ML1		8.294	8.001	1.521	5.939	8.914	9.672	7.063	28.726	11.606	13.196	1.516	1.516	1.455	6.024	14.683	8.901	7.766	12.315	12.302	11.99	13.264	14.832	13.027	12.738	12.924
A4GALT		0.158	3.8	0	1.319	0.177	0.043	1.635	6.968	11.036	3.972	0.433	0.433	0.035	3.352	4.424	0.844	2.164	0.248	0.137	0.229	0.082	0.857	0	0.471	0.289
A4GNT		0	0	0	0	0	0.341	0.035	10.024	0.19	2.118	0	0	0	0	0	0	0	0	0	0.076	0	0	0	0	0.011
AAAS		3.081	4.05	3.041	3.391	0.118	10.481	12.735	21.27	9.323	10.785	3.033	3.033	14.729	5.028	7.718	3.201	7.669	4.117	9.158	8.019	7.224	0.343	3.713	3.012	5.084
AACS		12.323	2.6	6.995	7.306	15.29	7.243	6.472	23.837	8.372	12.243	5.849	5.849	91.247	11.55	5.459	2.779	27.759	6.566	7.108	6.415	7.183	12.003	4.69	10.511	7.782
AADAC		0.079	0	0	0.026	0	0	0.035	2.811	0	0.569	0	0	1.562	0	0	0	0.39	0	0.068	0	0.612	0	0	0.031	0.102
AADACL2		0	0.1	0	0.033	0.354	0.724	0.174	6.601	2.474	2.065	0.794	0.794	3.549	0.453	1.035	0.704	1.435	0.923	0.068	1.146	0.653	0.429	0.326	0.628	0.596
AADACL3		0	0	0	0	0	0	0.104	1.467	0	0.314	0	0	0	0	0	0	0	1.171	0.342	0	0.041	1.972	0	0.157	0.526
AADACL4		1.106	1.5	0	0.869	0	5.496	0.278	20.292	6.469	6.507	1.444	1.444	2.165	3.352	0.471	0.07	1.514	0.284	0	0.916	0.408	0.086	2.41	0.753	0.694
AADAT		0	0	0	0	0	2.216	0	9.29	0	2.301	0	0	0.106	1.495	0.188	0.985	0.694	0.213	0	0.076	0	0	0	0.22	0.073
AAED1		8.373	3.5	0.912	4.262	11.866	2.983	4.836	5.867	0.761	5.263	4.188	4.188	3.443	4.303	1.788	6.262	3.949	1.846	2.187	5.728	3.469	0.086	0.261	2.196	2.253
AAGAB		92.579	98.51	135.64	108.91	106.38	93.609	100.661	128.839	120.06	109.91	120.01	120.01	52.775	96.701	78.123	106.244	83.461	113.109	120.152	110.66	120.196	101.598	148.769	100.025	116.359
AAK1		307.121	456.298	243.301	335.574	444.944	263.528	470.355	368.427	508.59	411.169	315.912	315.912	340.643	337.752	448.124	513.311	409.957	462.729	391.827	461.428	436.829	455.26	457.511	524.694	455.754
AAMDC		35.941	37.554	33.454	35.65	23.968	28.078	20.285	34.594	11.987	23.782	25.851	25.851	72.153	15.4	10.071	19.314	29.234	27.647	29.594	26.119	30.978	49.384	27.683	30.497	31.7
AAMP		8.136	7.051	0	5.062	13.578	7.712	4.662	3.3	2.854	6.421	8.665	8.665	30.877	7.202	9.036	11.152	14.567	12.067	3.417	1.604	2.857	3.172	5.081	2.322	4.36
AANAT		0	0	0	0	0	0	0	0	0	0	0	0	0	0	0	0	0	0	0	0	0	0	0	0	0
AAR2		43.446	17.702	3.954	21.7	26.152	21.687	20.703	35.205	20.169	24.783	30.183	30.183	13.38	23.643	14.683	21.389	18.274	35.881	18.863	31.235	23.182	23.92	8.337	10.448	21.695
AARD		0	0	0	0	0	0	0	0.244	0	0.049	0	0	0	0	0	0	0	0.035	0.068	0	0.041	0	0	0.157	0.043
AARS		18.879	14.352	20.072	17.768	5.431	10.908	10.578	13.935	9.323	10.035	15.958	15.958	1.881	6.115	18.637	6.438	8.268	6.317	7.723	11.837	9.836	5.744	9.249	7.624	8.333
AARS2		11.849	4.901	0	5.583	2.479	3.153	3.932	3.667	2.474	3.141	3.538	3.538	7.985	4.937	1.412	4.257	4.648	1.526	4.101	6.721	3.224	1.715	5.797	2.636	3.674
AASDH		28.2	25.603	10.036	21.28	16.057	40.562	19.555	42.295	27.209	29.136	35.238	35.238	27.399	27.402	34.355	34.969	31.031	24.702	29.252	28.944	27.468	22.291	21.364	24.536	25.508
AASDHPPT		11.375	39.204	22.201	24.26	20.367	30.422	25.644	15.647	53.656	29.147	43.83	43.83	41.986	12.456	11.954	16.851	20.812	21.365	11.482	16.496	13.02	10.117	14.004	15.374	14.551
AASS		22.513	4.901	0	9.138	14.877	17.853	10.438	44.373	23.974	22.303	11.337	11.337	7.737	7.972	11.954	10.413	9.519	8.376	6.493	7.79	15.019	4.287	13.548	14.652	10.024
AATF		319.839	264.378	259.42	281.212	340.334	307.244	405.498	345.935	340.963	347.995	281.468	281.468	273.636	311.527	382.143	358.906	331.553	292.941	335.784	386.891	407.77	361.207	323.202	383.943	355.962
AATK		0	0.05	0	0.017	14.936	5.241	4.175	0	0	4.87	2.6	2.6	0.603	7.428	12.707	6.895	6.908	2.236	1.094	0.458	1.388	2.744	2.41	0.879	1.601
ABAT		14.693	7.951	12.469	11.704	9.859	17.427	15.832	29.948	7.801	16.173	7.582	7.582	2.2	7.926	15.436	10.519	9.02	16.645	16.403	17.794	17.591	14.747	12.311	18.261	16.25
ABCA1		70.224	146.065	84.851	100.38	215.004	292.842	142.276	211.106	133.569	198.959	134.741	134.741	88.94	436.717	132.338	110.078	192.019	369.814	343.848	108.369	77.015	26.75	34.001	33.886	141.955
ABCA12		4.345	14.402	6.387	8.378	9.977	8.223	6.82	141.308	14.08	36.082	5.055	5.055	5.288	5.118	3.765	3.377	4.387	5.856	9.363	6.262	9.632	3.515	2.475	6.934	6.291
ABCA13		1.58	0.25	0	0.61	10.744	0.341	3.062	298.996	44.142	71.457	0.722	0.722	0.71	12.093	6.306	13.439	8.137	5.395	7.381	3.131	2.204	3.601	2.345	2.541	3.8
ABCA3		6.951	9.351	3.65	6.651	0.236	2.386	2.958	10.757	2.664	3.8	0.217	0.217	0.39	2.853	4.706	1.583	2.383	2.165	0.752	6.644	3.673	1.029	3.778	3.734	3.111
ABCA4		1.659	4.05	0	1.903	0.118	1.023	2.714	61.73	10.845	15.286	7.293	7.293	0.532	2.491	2.635	2.005	1.916	0.39	0.41	4.582	2.775	5.573	0.456	3.483	2.524
ABCA5		97.634	83.109	63.258	81.334	66.001	56.796	79.958	69.92	104.648	75.465	58.705	58.705	205.812	46.063	63.628	70.852	96.589	87.556	62.4	80.189	88.158	51.185	96.4	78.972	77.837
ABCA6		0	0.05	0	0.017	8.914	8.522	0.348	28.604	0.19	9.316	5.704	5.704	2.271	1.449	1.318	1.478	1.629	3.123	3.554	0.535	1.918	0.943	4.755	1.914	2.392
ABCA8		0.553	0.15	0	0.234	0.059	0.511	1.67	24.937	2.474	5.93	2.094	2.094	0	1.268	0.282	1.02	0.643	0.248	2.529	2.826	0.449	3.944	0.586	0.69	1.61
ABCA9		0.474	0.8	0.608	0.627	0.413	1.193	1.322	26.159	4.566	6.731	2.094	2.094	0.177	0.272	1.6	0.985	0.759	0.816	3.212	1.146	2.041	0.343	1.107	1.883	1.507
ABCB1		102.374	148.766	113.439	121.526	94.278	107.883	141.893	199.371	189.889	146.663	155.681	155.681	169.611	164.913	234.557	169.779	184.715	111.974	130.609	98.059	172.764	112.143	130.075	129.11	126.391
ABCB10		42.893	19.352	29.804	30.683	6.376	11.376	24.426	13.08	26.828	16.417	12.275	12.275	25.341	27.584	19.107	10.061	20.523	16.61	20.504	30.777	22.692	15.347	17	31.187	22.017
ABCB11		32.15	24.453	0.912	19.172	76.332	48.956	25.644	70.532	52.705	54.834	44.48	44.48	20.94	12.773	13.742	52.453	24.977	36.591	53.378	33.297	34.202	43.468	22.797	23.783	35.36
ABCB4		2.607	6.051	0.304	2.987	0.59	2.897	3.201	32.638	3.805	8.626	1.155	1.155	0.284	1.902	0.753	3.061	1.5	3.336	4.306	1.298	4.612	4.287	3.843	4.361	3.72
ABCB5		3.239	0.1	0.304	1.214	1.063	0.554	1.079	78.722	5.708	17.425	1.372	1.372	0.248	1.178	0.471	0.598	0.624	2.271	1.64	0.382	1.224	0.257	1.172	1.349	1.185
ABCB6		0	0	0	0	0.059	0.256	1.287	3.789	3.615	1.801	0	0	0	1.359	0.753	0.915	0.757	1.349	0.068	1.069	0.49	0.171	0.912	1.318	0.768
ABCB8		0.395	0.05	0	0.148	0	0	3.201	3.178	2.854	1.847	0.144	0.144	6.424	2.401	3.859	0.106	3.197	3.194	2.871	3.437	3.959	1.2	2.605	0.91	2.597
ABCB9		0.948	5.051	0	1.999	2.066	3.536	3.236	10.635	3.235	4.542	0.65	0.65	1.952	1.766	0.565	4.292	2.144	8.021	0.137	1.68	1.633	1.629	3.322	1.192	2.516
ABCC1		98.898	120.413	98.537	105.949	265.124	208.863	131.768	104.636	91.139	160.306	111.345	111.345	92.277	103.223	104.195	82.497	95.548	224.586	188.293	119.977	113.666	135.292	72.17	87.318	134.472
ABCC10		12.56	0.3	0	4.287	4.014	4.048	6.994	6.723	6.85	5.726	3.394	3.394	16.61	7.428	9.224	2.533	8.949	2.946	1.845	10.615	8.244	7.288	10.812	5.616	6.767
ABCC11		0	0	0	0	0	0.597	0.487	32.638	2.854	7.315	0	0	0.071	0.951	0.941	1.231	0.799	0.071	0.41	0.535	0.898	0.171	0.651	1.224	0.566
ABCC12		0	0	0	0	0.059	0	0.07	14.791	2.283	3.441	0.072	0.072	0.035	0.136	0.376	1.196	0.436	0	0	1.146	0.245	1.715	0	0.031	0.448
ABCC3		21.091	10.451	49.877	27.14	12.279	18.747	23.208	16.38	12.748	16.673	8.954	8.954	1.207	25.364	25.037	5.242	14.212	14.871	11.209	15.121	18.489	3.858	27.031	13.021	14.8
ABCC4		63.747	81.059	42.882	62.562	100.536	89.604	84.969	200.96	101.794	115.573	59.066	59.066	78.684	65.947	87.629	74.124	76.596	111.051	102.519	92.102	119.951	83.336	113.661	117.878	105.786
ABCC6		22.829	13.301	85.459	40.53	2.775	13.336	21.051	175.168	24.164	47.299	10.542	10.542	13.345	36.144	30.779	6.684	21.738	12.599	5.126	20.238	18.04	10.974	25.663	8.911	14.507
ABCC8		0.079	2	6.083	2.721	0.118	0.937	0.696	29.948	4.947	7.329	0.144	0.144	0.035	0.544	0.565	0.422	0.391	0.781	0.068	0.611	1.184	1.286	0.782	0.565	0.754
ABCC9		3.95	0.2	0	1.383	4.369	1.023	1.079	58.43	3.425	13.665	0.578	0.578	0.213	2.174	0.188	0.246	0.705	1.384	2.734	0.993	2.163	0.429	0.261	0.91	1.268
ABCD2		26.383	31.303	49.573	35.753	17.297	24.883	30.793	36.183	48.709	31.573	34.155	34.155	20.017	14.947	13.554	15.233	15.938	20.159	20.23	27.341	27.304	43.297	59.338	61.527	37.028
ABCD3		130.416	115.512	138.682	128.203	80.7	96.506	113.187	127.373	135.662	110.686	61.233	61.233	200.063	85.785	90.924	92.101	117.218	92.808	79.281	104.627	125.135	135.978	121.022	153.458	116.044
ABCD4		16.588	15.502	44.098	25.396	3.837	4.303	14.753	7.579	5.137	7.122	15.814	15.814	11.464	15.626	15.625	12.77	13.871	9.157	11.961	12.296	11.346	9.431	14.786	7.311	10.898
ABCE1		56.558	62.907	42.882	54.116	43.095	62.974	52.714	59.041	78.581	59.281	89.683	89.683	103.918	33.336	33.508	62.093	58.214	64.771	82.152	54.987	63.629	61.73	51.913	41.541	60.103
ABCF1		71.725	94.66	110.094	92.16	95.813	91.777	117.676	68.82	109.215	96.66	168.318	168.318	20.478	77.587	97.512	88.372	70.988	117.013	87.278	113.181	71.914	114.801	41.556	77.937	89.097
ABCF2		6.082	0.55	0.608	2.414	0.118	0.426	3.479	19.191	5.898	5.823	4.838	4.838	0.071	6.839	7.153	1.865	3.982	4.01	6.903	7.332	3.836	6.173	7.621	2.604	5.497
ABCF3		7.188	8.651	0	5.28	23.26	9.544	15.901	13.813	27.399	17.983	5.488	5.488	36.698	12.093	3.765	5.84	14.599	7.524	4.579	9.317	11.183	3.515	5.081	7.122	6.903
ABCG1		479.324	641.318	392.931	504.524	1099.87	767.79	268.928	654.832	420.115	642.308	621.064	621.064	94.513	1101.85	947.64	338.22	620.555	1522.17	1176.78	673.203	535.476	177.303	272.266	302.9	665.728
ABCG2		154.509	126.213	116.784	132.502	115.295	101.747	152.992	169.545	197.88	147.492	116.183	116.183	130.252	172.748	131.209	258.749	173.239	84.646	134.641	222.161	144.113	114.544	444.614	166.981	187.386
ABCG4		0	0	0	0	3.778	0.043	0.174	0.611	0	0.921	0	0	0	0.091	0	0	0.023	0.142	0	0	0	0	0	0	0.02
ABCG5		0	0.05	0	0.017	0	0.043	0.035	6.356	0	1.287	0.433	0.433	0	0.181	0.471	0.106	0.189	0.071	3.007	1.069	0	0.086	0.195	0.659	0.727
ABCG8		0.869	2.35	0.304	1.174	0.059	0	0.522	18.458	0	3.808	0	0	0	0.045	0.847	0.07	0.241	0.39	0	0.153	0.204	0	0	0.973	0.246
ABHD1		0	0	10.949	3.65	0	0.341	1.496	3.178	0.571	1.117	0	0	0	0.181	0	0.211	0.098	1.633	0.137	1.146	2	0	0	0.345	0.751
ABHD10		31.755	15.502	44.707	30.654	16.294	22.454	23.138	25.915	13.319	20.224	22.673	22.673	20.585	13.226	13.648	18.856	16.579	12.138	31.439	14.358	20.937	9.345	17.131	13.523	16.982
ABHD11		0	1.2	12.165	4.455	0	1.108	1.949	1.345	0.951	1.07	2.455	2.455	0.248	1.631	2.824	2.779	1.87	2.2	0.683	0.84	1.796	1.629	1.694	2.228	1.581
ABHD12		61.061	37.654	17.639	38.785	36.424	30.251	60.438	76.277	50.421	50.762	81.018	81.018	23.389	68.257	79.911	35.391	51.737	38.543	57.274	56.819	73.179	33.952	38.821	50.797	49.912
ABHD12B		8.61	30.253	5.778	14.881	10.331	32.169	9.36	75.666	17.505	29.006	8.015	8.015	1.455	17.71	26.919	10.097	14.045	6.672	13.122	7.637	8.775	11.832	12.376	9.726	10.02
ABHD13		24.725	30.653	49.877	35.085	21.016	20.665	25.435	19.803	30.443	23.472	30.616	30.616	17.462	14.222	26.825	36.728	23.809	16.645	26.723	35.207	27.264	23.835	18.564	16.911	23.593
ABHD14A-ACY1		0	1.4	33.758	11.719	0	0.724	2.192	2.2	0.951	1.214	0.433	0.433	7.702	2.446	0.376	1.442	2.992	1.491	0.41	1.604	2.735	0.086	0.782	1.443	1.221
ABHD14B		1.975	0.7	0	0.892	0	3.579	0.522	3.545	0.19	1.567	4.405	4.405	0	2.446	0	5.453	1.975	1.881	0.41	0.076	0.041	2.143	0.651	0.565	0.824
ABHD15		0.237	1.45	0	0.562	0	0.128	5.324	0	3.805	1.851	1.011	1.011	6.069	4.167	3.577	2.99	4.201	0.781	4.921	5.575	6.244	1.715	5.015	2.134	3.769
ABHD16A		6.872	8.501	0.608	5.327	21.607	14.998	30.167	12.835	26.447	21.211	19.28	19.28	67.894	24.685	53.462	22.023	42.016	23.601	11.004	26.424	25.998	28.379	12.636	16.849	20.699
ABHD16B		0	0	0	0	0	0	0	0	0	0	0	0	0	0	0	0	0	0	0	0	0	0	0	0	0
ABHD17A		0.079	0.45	0	0.176	3.483	0.895	4.558	5.501	1.903	3.268	4.694	4.694	7.56	14.131	16.754	3.272	10.429	0.71	5.536	11.685	1.633	0	7.035	2.981	4.225
ABHD17B		148.11	265.028	101.274	171.471	123.914	124.755	185.456	100.236	150.503	136.973	79.213	79.213	118.469	76.546	79.064	221.247	123.831	201.055	182.142	138.154	233.699	144.637	127.34	124.843	164.553
ABHD17C		22.355	12.101	1.521	11.992	9.741	9.544	27.001	45.717	28.16	24.033	16.68	16.68	5.466	19.476	20.048	10.941	13.983	21.614	20.162	10.615	18.815	19.291	14.851	14.276	17.089
ABHD2		107.824	97.06	112.223	105.702	57.145	95.143	129.715	89.845	103.697	95.109	166.801	166.801	82.942	127.546	210.085	111.098	132.918	69.385	133.275	94.775	112.85	190.077	83.569	90.518	110.636
ABHD3		93.606	176.769	157.233	142.536	52.895	52.663	88.796	72.487	114.162	76.201	85.711	85.711	63.138	68.393	78.593	102.761	78.221	72.969	108.192	123.032	108.034	168.643	259.174	156.658	142.386
ABHD4		3.634	0.1	0.608	1.447	2.598	9.374	9.986	12.713	4.947	7.923	3.394	3.394	23.176	5.662	6.777	5.699	10.328	10.115	3.076	7.026	8.653	1.8	4.95	3.326	5.564
ABHD5		6.951	27.603	6.387	13.647	7.97	12.825	34.899	26.281	24.354	21.266	18.63	18.63	27.08	18.706	31.532	15.303	23.155	20.23	12.644	26.653	31.998	12.089	17.261	18.417	19.899
ABHD6		5.371	15.752	15.206	12.11	11.689	5.113	9.255	8.801	6.279	8.227	1.444	1.444	1.1	6.16	12.33	4.784	6.094	13.487	8.817	17.336	16.081	1.2	14.525	18.104	12.793
ABHD8		4.345	5.351	2.433	4.043	1.889	8.223	2.47	1.834	2.283	3.34	1.083	1.083	0.106	1.132	3.671	4.327	2.309	3.407	4.921	6.262	1.224	0.943	1.303	2.039	2.871
ABI1		454.205	499.503	594.263	515.99	576.001	561.995	668.267	415.244	607.15	565.731	536.797	536.797	514.335	405.51	482.103	649.95	512.975	566.611	665.758	619.896	605.349	549.398	690.761	560.148	608.274
ABI2		67.222	50.555	88.805	68.861	27.156	38.304	46.66	54.763	81.435	49.664	48.957	48.957	91.496	36.642	42.073	51.75	55.49	52.42	42.921	102.718	86.852	89.166	170.199	124.843	95.588
ABI3		4.424	5.801	0.912	3.712	9.682	3.238	17.606	20.536	6.469	11.506	17.835	17.835	18.739	41.489	32.661	6.403	24.823	11.818	4.374	12.83	15.958	16.118	10.226	9.475	11.543
ABI3BP		17.141	12.251	10.34	13.244	13.165	13.123	11.378	140.208	16.744	38.923	7.582	7.582	10.789	7.79	5.271	10.132	8.496	11.783	6.151	9.088	12.081	19.033	13.939	21.116	13.313
ABL1		120.542	115.762	62.65	99.651	127.279	99.361	160.264	188.37	103.316	135.718	126.004	126.004	81.523	214.464	214.791	93.051	150.957	136.782	162.458	180.004	176.927	151.325	124.018	158.384	155.7
ABL2		55.294	18.302	42.578	38.725	29.576	37.708	31.489	55.741	42.811	39.465	13.503	13.503	19.981	16.759	22.213	35.778	23.683	35.065	32.259	33.45	31.508	60.787	45.009	49.26	41.048
ABLIM1		574.905	548.308	352.786	492	569.507	308.905	753.549	428.813	628.079	537.771	830.829	830.829	586.737	469.6	501.869	655.895	553.525	358.954	465.709	635.247	551.76	659.569	414.652	534.859	517.25
ABLIM2		0.395	15.002	0.304	5.234	6.494	3.536	3.514	159.644	16.744	37.986	2.166	2.166	2.271	6.25	1.318	4.679	3.63	4.543	6.766	23.522	7.673	10.974	6.188	6.746	9.487
ABLIM3		1.264	0.3	0.912	0.825	0	0.597	0.383	51.462	3.235	11.135	0.65	0.65	0.142	1.857	1.035	1.829	1.216	1.704	0.752	2.826	2.041	1.029	0.782	0.565	1.385
ABO		0.079	0.95	0	0.343	0	14.7	14.509	7.701	7.04	8.79	0.939	0.939	0.532	1.268	0.471	3.342	1.403	10.47	1.504	4.506	0.98	3.944	24.491	18.166	9.151
ABR		21.012	48.955	14.294	28.087	50.711	33.703	40.327	110.504	36.151	54.279	37.837	37.837	12.173	42.304	60.051	11.926	31.614	20.372	42.101	44.982	40.038	46.898	54.714	42.514	41.66
ABRA		1.659	0.75	23.722	8.71	0	0	2.262	2.445	0	0.941	0	0	1.775	1.902	0.376	3.307	1.84	1.207	1.435	1.298	1.755	6.687	2.084	2.322	2.398
ABRACL		17.852	14.902	19.464	17.406	17.061	5.965	15.518	23.592	31.585	18.744	16.175	16.175	5.998	12.592	12.048	20.651	12.822	10.576	17.155	21.002	15.632	19.805	12.18	9.977	15.19
ABT1		3.871	1.2	3.041	2.704	0.118	2.855	1.461	0.122	4.947	1.901	7.871	7.871	4.188	1.948	1.035	1.689	2.215	2.768	3.349	3.971	3.183	0	3.127	0.973	2.482
ABTB1		0.237	0.05	0	0.096	0	1.236	2.296	1.711	1.522	1.353	1.372	1.372	2.307	13.497	6.212	5.629	6.911	1.065	0.478	5.422	3.102	0.429	2.801	1.381	2.097
ABTB2		6.477	9.151	60.521	25.383	20.072	11.547	11.1	66.62	10.084	23.884	5.127	5.127	3.372	9.602	9.412	8.443	7.707	22.004	15.446	10.004	12.162	25.206	4.885	7.216	13.846
ACA59_1		0	0	0	0	0	0	0	0	0	0	0	0	0	0	0	0	0	0	0	0	0	0	0	0	0
ACA59_2		0	0	0	0	0	0	0	0	0	0	0	0	0	0	0	0	0	0	0	0	0	0	0	0	0
ACA59_3		0	0	0	0	0	0	0	0	0	0	0	0	0	0	0	0	0	0	0	0	0	0	0	0	0
ACA59_4		0	0	0	0	0	0	0	0	0	0	0	0	0	0	0	0	0	0	0	0	0	0	0	0	0
ACA59_5		0	0	0	0	0	0	0	0	0	0	0	0	0	0	0	0	0	0	0	0	0	0	0	0	0
ACA64_1		0	0	0	0	0	0	0	0	0	0	0	0	0	0	0	0	0	0	0	0	0	0	0	0	0
ACA64_2		0	0	0	0	0	0	0	0	0	0	0	0	0	0	0	0	0	0	0	0	0	0	0	0	0
ACA64_3		0	0	0	0	0	0	0	0	0	0	0	0	0	0	0	0	0	0	0	0	0	0	0	0	0
ACA64_4		0	0	0	0	0	0	0	0	0	0	0	0	0	0	0	0	0	0	0	0	0	0	0	0	0
ACA64_5		0	0	0	0	0	0	0	0	0	0	0	0	0	0	0	0	0	0	0	0	0	0	0	0	0
ACA64_6		0	0	0	0	0	0	0	0	0	0	0	0	0	0	0	0	0	0	0	0	0	0	0	0	0
ACA64_7		0	0	0	0	0	0	0	0	0	0	0	0	0	0	0	0	0	0	0	0	0	0	0	0	0
ACAA1		6.951	2.25	2.433	3.878	0.177	1.534	5.219	14.913	9.323	6.233	8.882	8.882	4.436	7.836	9.507	5.383	6.79	3.088	3.622	3.284	6.081	2.829	6.969	5.616	4.499
ACAA2		12.56	26.703	55.655	31.639	37.959	32.893	19.589	13.813	11.987	23.248	45.13	45.13	25.412	9.829	9.601	10.167	13.752	19.236	13.054	10.539	17.387	24.349	11.92	10.103	15.227
ACACA		137.762	144.715	65.083	115.854	129.345	121.176	119.589	201.694	94.944	133.35	91.921	91.921	109.312	101.23	62.687	134.669	101.975	122.443	124.116	138.306	123.666	141.636	101.937	107.712	122.831
ACACB		23.54	22.052	12.773	19.455	18.006	13.166	15.066	92.535	19.027	31.56	28.811	28.811	33.468	29.622	20.048	14.107	24.311	27.576	22.417	28.104	25.509	25.807	28.073	20.08	25.367
ACAD10		0	0	0	0	0	0	0.07	0	0	0.014	0	0	0	0	0	0	0	0	0	0	0	0	0	0	0
ACAD11		78.676	31.253	16.423	42.117	17.474	41.628	36.395	70.409	66.594	46.5	41.375	41.375	42.483	20.382	25.037	41.935	32.459	42.802	47.637	33.374	48.119	66.103	50.74	63.63	50.344
ACAD8		4.029	7.451	12.165	7.881	2.952	9.97	10.891	4.034	5.328	6.635	2.311	2.311	34.923	6.386	13.742	11.011	16.516	5.572	2.597	14.358	6.653	6.259	7.881	5.302	6.946
ACAD9		17.694	24.753	45.923	29.457	31.465	19.813	34.238	23.592	34.629	28.747	33.938	33.938	19.236	37.322	24.943	24.732	26.558	33.716	23.169	26.806	36.977	31.808	18.629	21.273	27.483
ACADL		0	0	0	0	0.059	0	0.07	15.28	1.332	3.348	0	0	0	0.589	0	0.387	0.244	0.39	0	0.382	0	0	0	0.847	0.231
ACADM		24.33	14.202	19.464	19.332	9.446	12.356	14.301	21.514	39.195	19.362	7.943	7.943	17.71	8.017	6.212	12.841	11.195	15.474	20.367	17.871	18.529	28.379	26.315	18.888	20.832
ACADS		0.158	4.6	6.083	3.614	0.59	2.514	5.776	10.513	1.712	4.221	8.521	8.521	0.39	6.522	6.683	2.427	4.006	3.868	2.939	3.437	4.204	7.459	2.605	4.863	4.197
ACADSB		36.731	17.852	21.289	25.291	12.456	11.888	28.149	30.682	25.116	21.658	24.334	24.334	17.675	14.675	15.625	27.616	18.898	19.626	21.597	22.758	27.957	17.747	19.671	25.1	22.065
ACADVL		1.185	4.901	7.299	4.461	5.136	14.742	12.248	4.278	3.235	7.928	14.008	14.008	28.535	9.195	9.507	0.879	12.029	3.443	4.374	4.277	1.877	6.173	5.732	3.2	4.154
ACAN		0.158	0.05	0	0.069	0.177	0.256	0.348	13.935	1.522	3.248	5.127	5.127	1.633	1.268	0.941	0.704	1.136	1.065	7.723	2.444	0.98	2.058	1.368	1.286	2.418
ACAP1		0	7.351	43.794	17.048	0	0.043	3.132	0	0	0.635	4.549	4.549	0.213	2.491	3.859	0.106	1.667	3.798	0	1.604	1.428	2.572	2.996	3.796	2.314
ACAP2		543.308	599.613	552.901	565.274	314.477	354.709	548.469	394.586	412.504	404.949	380.61	380.61	430.08	421.861	443.324	446.012	435.319	499.427	543.487	678.778	640.816	589.523	793.805	807.983	650.546
ACAP3		4.977	3.1	0.304	2.794	0	0.043	1.218	6.723	1.712	1.939	11.12	11.12	8.269	2.853	1.694	1.724	3.635	2.733	2.597	4.2	2.081	0.429	1.694	2.165	2.271
ACAT1		20.301	23.502	60.217	34.673	8.619	12.484	14.962	9.412	12.748	11.645	22.096	22.096	7.773	13.724	8.095	12.806	10.599	19.201	15.72	20.238	21.182	58.129	20.778	35.768	27.288
ACAT2		4.661	13.101	1.521	6.428	10.921	8.01	6.924	7.579	4.376	7.562	7.943	7.943	1.81	3.986	4.236	2.955	3.247	8.305	5.263	5.881	4.122	0.857	2.605	4.204	4.462
ACBD3		39.496	41.604	37.712	39.604	77.217	60.758	62.283	30.804	46.806	55.574	74.663	74.663	94.583	42.123	63.534	55.268	63.877	63.174	77.231	47.96	62.404	49.213	22.472	35.203	51.094
ACBD4		0	9.901	0	3.3	0	0.426	0.87	0.733	4.757	1.357	3.466	3.466	1.136	2.31	1.882	0.281	1.402	0.994	4.101	2.597	1.959	1.2	2.54	1.161	2.079
ACBD5		63.589	79.358	62.954	68.634	52.009	33.745	72.825	54.152	84.48	59.442	57.55	57.55	70.982	55.258	67.016	63.887	64.286	66.51	53.378	52.925	74.771	20.32	57.254	55.692	54.407
ACBD6		199.613	201.171	91.846	164.21	104.55	95.271	126.235	150.353	112.83	117.848	91.705	91.705	104.095	115.135	89.888	143.886	113.251	173.266	189.592	147.165	152.97	189.049	242.629	219.629	187.757
ACBD7		1.738	0.1	0.304	0.714	0	0	1.531	8.068	0.951	2.11	0.072	0.072	0.603	0.77	1.224	0.387	0.746	0.71	0.957	1.222	1.184	1.886	2.084	2.196	1.463
ACCS		7.188	5.001	0	4.063	4.664	0.469	5.358	5.867	0.19	3.31	14.947	14.947	0.035	4.529	7.436	1.935	3.484	2.875	0.547	5.881	5.959	6.602	3.517	5.146	4.361
ACCSL		0.158	0	0	0.053	0.059	0	0	1.834	0	0.379	0	0	0.035	0	0.188	0	0.056	0	0	0.153	0.367	0	0	0.251	0.11
ACD		0.158	2.7	0	0.953	0	0	1.566	0.122	0.761	0.49	0.65	0.65	3.088	2.174	1.129	1.935	2.082	0	0	1.833	0.082	0	1.042	0.596	0.508
ACE		1.738	2	0	1.246	4.546	3.323	2.923	16.258	6.85	6.78	1.228	1.228	7.985	1.54	2.635	0.141	3.075	1.349	1.572	0.535	3.673	0.171	2.41	1.977	1.67
ACE2		0	0.2	0	0.067	0	0.682	0.035	12.713	0	2.686	0.144	0.144	0	0.045	0.376	0.422	0.211	0.319	0.273	0	0.531	0.086	0	0.188	0.2
ACER1		4.582	4.751	0.912	3.415	0.236	6.221	2.784	25.67	2.283	7.439	4.621	4.621	2.342	1.857	4.894	4.257	3.338	5.04	8.27	1.222	4.122	3.429	2.084	2.855	3.86
ACER2		27.41	31.703	16.423	25.179	22.905	32.723	20.216	48.284	27.779	30.381	18.269	18.269	26.583	19.114	17.319	22.515	21.383	34.213	27.748	19.856	18.815	17.747	35.434	25.728	25.649
ACER3		100.557	84.159	145.372	110.029	80.405	68.982	102.818	124.194	76.679	90.616	64.482	64.482	104.769	80.713	96.477	117.149	99.777	127.554	122.681	100.198	111.095	116.687	182.575	176.425	133.888
ACHE		0	0	0	0	0	0.895	0.418	10.879	8.182	4.075	0	0	0	0.045	0	0	0.011	0.035	0	0	0	0	0.065	0	0.014
ACIN1		282.002	187.87	200.723	223.532	188.025	212.399	340.362	172.845	263.904	235.507	282.551	282.551	265.792	219.491	290.09	316.198	272.893	202.369	201.074	298.302	293.124	215.884	227.192	249.091	241.005
ACKR2		0	0	0	0	0	0	0	0	0	0	0	0	0	0	0	0	0	0	0	0	0	0	0	0	0
ACLY		10.506	6.501	2.129	6.379	45.043	22.326	25.47	48.895	38.244	35.996	23.396	23.396	50.326	23.688	41.226	10.202	31.361	23.814	20.982	28.41	19.142	28.464	18.303	17.853	22.424
ACMSD		0.474	0.9	0.304	0.559	1.83	0.852	0.522	16.38	2.854	4.488	0.505	0.505	0.745	0.77	1.224	1.337	1.019	0.568	1.709	2.367	2.204	1.2	0.847	0.847	1.392
ACN9		22.829	8.101	0.304	10.411	9.446	14.231	15.866	42.661	18.266	20.094	7.582	7.582	0.248	12.139	9.224	17.168	9.695	7.702	16.745	16.343	17.305	18.176	20.648	20.708	16.804
ACO1		40.286	41.154	29.196	36.879	33.296	40.136	41.232	59.286	50.421	44.874	17.041	17.041	75.809	26.814	26.919	34.125	40.917	40.495	52.968	36.352	50.609	114.029	51.327	65.481	58.752
ACO2		24.488	41.754	24.938	30.393	44.689	42.395	67.467	69.92	83.528	61.6	68.454	68.454	27.364	65.766	60.992	36.095	47.554	56.324	69.986	81.029	74.281	45.869	32.372	39	56.98
ACOT11		3.476	0.25	0.304	1.343	0	1.96	1.844	42.295	3.996	10.019	3.899	3.899	0.213	2.038	1.6	0.668	1.13	3.939	3.554	2.52	2.204	3.087	0.586	1.82	2.53
ACOT12		0.316	2.2	9.428	3.981	0.059	0.085	2.018	45.351	2.664	10.035	1.155	1.155	0.284	1.404	2.918	0.633	1.31	1.633	1.572	3.513	2.571	10.288	0.651	2.039	3.181
ACOT13		9.795	32.003	3.65	15.149	19.422	21.346	10.995	16.747	20.739	17.85	15.236	15.236	28.002	14.539	17.319	14.987	18.712	22.217	19.205	13.594	15.101	16.376	28.92	15.782	18.742
ACOT2		1.975	3.6	8.516	4.697	0	0.895	3.097	0.733	3.615	1.668	1.877	1.877	0.355	2.627	2.165	2.955	2.025	0.497	1.914	2.902	0.653	0.857	1.694	1.349	1.409
ACOT4		0	0	0	0	0	0.085	0	0.489	0.19	0.153	0	0	0.071	0.544	0	1.302	0.479	0	0	0.458	0.449	0	0	0.282	0.17
ACOT6		0.079	0.4	0	0.16	0	0.085	0.696	0.978	0	0.352	0	0	6.175	0	0.847	0.07	1.773	0	1.982	0.076	0.286	5.744	0.651	0.879	1.374
ACOT7		4.187	3.7	13.077	6.988	3.601	3.749	15.136	130.429	17.885	34.16	15.38	15.38	38.33	21.56	12.989	4.362	19.31	7.914	7.928	24.82	12.652	13.804	13.939	14.496	13.65
ACOT8		10.19	8.101	12.165	10.152	4.487	0.98	11.865	12.835	9.704	7.974	14.008	14.008	5.111	7.247	5.836	5.875	6.017	9.121	7.996	11.303	7.918	11.66	4.429	4.11	8.077
ACOT9		39.97	37.904	78.465	52.113	50.652	58.245	61.273	22.736	45.665	47.714	39.715	39.715	53.236	43.889	50.356	26.033	43.379	45.002	72.583	45.517	50.568	21.348	19.736	25.446	40.029
ACOX1		4.898	23.803	15.206	14.635	6.081	16.532	11.761	17.113	17.885	13.874	14.297	14.297	23.779	10.508	8.565	12.489	13.835	20.194	16.335	12.83	7.959	11.489	17.456	12.833	14.156
ACOX2		0.237	1.45	0	0.562	2.479	5.07	0.661	14.057	2.664	4.986	0.144	0.144	2.058	0.861	0.941	0.809	1.167	1.704	0.273	0.382	1.633	1.458	0.977	0.722	1.021
ACOX3		12.639	9.551	0.304	7.498	3.955	4.516	6.75	10.757	16.744	8.545	1.444	1.444	7.702	7.202	5.742	2.709	5.838	4.117	7.928	5.728	9.469	5.659	5.797	7.467	6.595
ACP1		29.385	36.354	20.072	28.604	28.16	23.818	28.01	26.159	35.58	28.345	31.988	31.988	22.963	21.107	30.59	19.49	23.537	17.461	22.828	14.128	18.121	9.431	11.268	17.476	15.816
ACP2		5.529	18.202	0.304	8.012	22.02	16.404	11.795	11.001	4.566	13.157	10.326	10.326	12.741	5.435	2.541	5.594	6.578	8.482	22.828	6.415	7.959	3.772	10.943	6.181	9.511
ACP5		0	0	0.608	0.203	0	0	0.557	0.122	0	0.136	0.144	0.144	0	0.317	0.376	0.457	0.288	0.426	1.162	0	0	2.058	0.521	0.094	0.609
ACP6		6.003	20.252	0	8.752	2.657	1.79	4.628	10.513	4.947	4.907	3.033	3.033	3.265	2.582	3.953	5.242	3.76	1.597	5.468	1.909	4.408	12.86	3.387	5.867	5.071
ACPL2		22.513	36.704	0.912	20.043	16.825	13.379	23.556	28.482	51.563	26.761	30.544	30.544	1.029	12.093	24.002	36.798	18.481	29.777	20.435	34.672	26.529	28.893	29.441	30.842	28.656
ACPP		8.294	9.001	1.825	6.373	3.306	2.599	4.349	13.568	6.469	6.058	15.814	15.814	1.668	2.899	1.412	4.327	2.576	4.33	7.176	5.27	2	5.058	4.82	5.522	4.882
ACPT		10.348	0.25	0.304	3.634	6.789	0	1.566	16.38	0.761	5.099	3.177	3.177	3.052	1.857	0.565	0.528	1.5	2.449	6.151	5.575	2.245	1.8	6.709	1.224	3.736
ACR		0.158	0.05	0	0.069	0	0	0.244	1.1	0	0.269	0	0	1.846	0.453	0	0	0.575	0	0	0	0.082	0	0	0.188	0.039
ACRBP		7.03	2.7	47.748	19.159	7.911	1.576	2.853	9.412	5.518	5.454	0.217	0.217	0.816	0.951	4.047	1.302	1.779	2.875	1.435	1.375	3.796	5.23	9.314	3.138	3.88
ACRC		35.704	49.905	31.933	39.181	19.186	15.68	30.967	22.003	26.447	22.857	24.19	24.19	11.428	14.313	11.201	20.58	14.38	24.169	24.194	48.342	25.794	88.223	23.058	55.849	41.376
ACRV1		0	0	0	0	0	0	0.661	4.523	0	1.037	0.722	0.722	0	0.634	0	0	0.159	0	1.025	0.076	0.122	0.343	0	0.094	0.237
ACSBG1		1.422	2.05	0	1.157	0.059	0.383	1.601	28.726	8.752	7.904	1.589	1.589	0.248	2.038	0.941	0.106	0.833	2.271	0.957	1.527	1.633	0.343	2.084	0.565	1.34
ACSBG2		0.237	3.15	0.912	1.433	1.594	0.639	5.672	33.616	3.615	9.027	8.087	8.087	0.106	3.171	1.788	3.483	2.137	3.372	3.144	5.575	2.898	4.201	5.146	2.134	3.781
ACSF2		10.032	6.001	0	5.344	3.896	18.066	6.333	33.616	16.744	15.731	10.398	10.398	0.781	11.731	5.177	5.277	5.741	2.768	9.432	12.983	12.407	2.058	21.82	15.656	11.018
ACSF3		24.172	36.354	40.753	33.759	41.265	32.595	57.759	42.539	61.076	47.047	23.54	23.54	8.269	45.021	38.12	40.422	32.958	54.407	46.065	51.932	58.445	29.579	32.112	24.912	42.493
ACSL1		109.878	154.516	52.614	105.669	541.82	651.599	118.232	74.81	57.271	288.746	135.968	135.968	40.921	100.596	206.225	43.201	97.736	443.777	196.495	37.269	59.384	39.181	29.506	31.062	119.525
ACSL3		138.473	204.772	184.909	176.051	121.257	146.016	159.221	178.835	159.826	153.031	162.974	162.974	134.617	136.921	123.114	163.481	139.534	134.581	175.717	165.494	155.092	98.768	121.282	124.467	139.343
ACSL4		107.034	97.56	70.557	91.717	74.679	100.213	78.566	63.564	90.188	81.442	97.626	97.626	59.022	47.694	55.157	75.074	59.236	56.75	85.022	57.659	70.24	84.193	79.27	82.549	73.669
ACSL5		49.528	65.657	60.825	58.67	99.532	51.385	66.18	53.296	69.258	67.93	63.688	63.688	49.9	28.625	45.368	50.976	43.717	79.074	43.605	44.753	50.936	97.997	76.599	77.968	67.276
ACSL6		0.079	0	0	0.026	0.059	1.108	0.765	10.757	3.425	3.223	0	0	0.035	0.181	0	0.774	0.248	0.071	0.273	0	0.653	0	0.065	0.251	0.188
ACSM2A		0	0	0	0	0	0.341	0.07	31.782	0.381	6.515	0.722	0.722	0	0.226	0	0	0.057	0.532	0.068	0	0	0	0.195	0.063	0.123
ACSM2B		0	0.05	0	0.017	0	0	0.278	18.458	0.951	3.938	0.072	0.072	0	0.181	0	0	0.045	0.248	0	0	0	0	0.13	0.031	0.059
ACSM3		4.266	6.151	0	3.472	0.177	0.043	1.322	16.38	3.996	4.384	1.228	1.228	0.106	2.718	0	2.357	1.295	1.349	5.741	3.666	1.469	1.543	0.651	2.322	2.392
ACSM4		0.079	0	0	0.026	1.889	0.043	0	15.647	2.474	4.01	0.072	0.072	0	0.045	0	0.704	0.187	0	0.683	0.153	0.204	0.086	0.912	0.157	0.314
ACSM5		0	0.1	0	0.033	0	0.17	0.104	83.122	3.615	17.402	0.072	0.072	0	0.453	0.282	0.141	0.219	0.781	0.273	1.069	0.286	0.086	0.195	0.533	0.461
ACSS1		25.83	31.703	6.995	21.51	27.451	9.203	22.095	21.514	20.359	20.124	8.015	8.015	23.531	16.441	21.366	13.791	18.782	10.931	12.849	26.424	16.121	30.436	19.02	31.281	21.009
ACSS2		0.553	6.451	7.907	4.97	2.657	0.128	4.836	30.804	2.664	8.218	3.899	3.899	1.633	5.48	6.589	4.679	4.595	1.455	0.478	1.68	2.939	0.686	0.716	2.667	1.517
ACSS3		1.58	0.85	0.608	1.013	2.834	1.917	1.461	62.464	6.279	14.991	0.433	0.433	2.591	1.178	0.471	0.317	1.139	2.697	1.777	1.604	0.98	2.058	1.368	2.196	1.811
ACTA1		0	0	0	0	0.177	0	0	0.489	0	0.133	0.433	0.433	0.177	0.045	0	0	0.056	0	0.068	0	0	0	0.13	4.33	0.647
ACTB		2932.5	3071.72	3037.31	3013.85	2905.57	2706.95	1347.53	496.044	2096.96	1910.61	6476.73	6476.73	739.135	2201.52	1327.62	962.911	1307.8	1227.27	1377.92	333.356	186.07	2093.34	677.93	668.927	937.831
ACTBL2		0	0	0	0	0	0	0	0	0	0	0	0	0	0	0	0	0	0	0	0	0	0	0	0.377	0.054
ACTC1		0	0	0	0	0	0	0	0.733	0.19	0.185	0	0	0	0.272	0	0	0.068	0	0	0	0	0	0	1.098	0.157
ACTL10		0	0	0	0	0	0	0	0	0	0	0	0	0	0	0	0	0	0	0	0	0	0	0	0	0
ACTL6A		27.331	29.553	26.155	27.68	34.535	20.366	18.372	20.292	7.421	20.197	10.759	10.759	29.245	13.588	9.789	14.987	16.902	14.8	20.777	13.976	15.387	7.802	8.272	13.303	13.474
ACTL6B		0	0	23.114	7.705	0	0	0.07	48.529	5.708	10.861	0.072	0.072	0.071	1.268	0.094	0.035	0.367	0.603	0.41	0.305	0.816	0	0.912	0.251	0.471
ACTL7A		0	0	0	0	0	0	0	0	0	0	0	0	0	0	0	0	0	0	0	0	0	0	0	0	0
ACTL7B		0	0	0	0	0	0	0	0	0	0	0	0	0	0	0	0	0	0	0	0	0	0	0	0	0
ACTL8		0	0	0	0	0	0	0	3.178	0	0.636	0	0	0	0	0	0	0	0	0	0	0	0	0	0	0
ACTL9		0	0	0	0	0	0	0	0	0	0	0	0	0	0	0	0	0	0	0	0	0	0	0	0	0
ACTN1		24.488	34.954	60.825	40.089	7.615	27.61	40.675	72.365	58.413	41.336	19.93	19.93	16.858	20.88	28.237	78.24	36.054	19.413	32.123	57.736	30.651	48.012	71.779	34.921	42.091
ACTN2		0.079	0.25	0	0.11	0	1.193	0.765	31.66	0.951	6.914	0.072	0.072	0.142	2.129	2.259	0.07	1.15	1.029	6.766	1.375	0.939	1.886	2.28	1.192	2.21
ACTN4		48.975	47.405	113.439	69.94	28.219	50.192	58.455	72.732	35.771	49.074	100.442	100.442	31.126	93.123	57.698	21.108	50.764	32.829	57.957	54.146	43.875	99.454	30.679	52.46	53.057
ACTR10		6.003	2.65	0	2.885	0	1.619	1.218	0	5.708	1.709	8.809	8.809	0	0.634	0	1.407	0.51	0.071	0	0.916	0.694	0.171	0.912	0.188	0.422
ACTR1A		35.625	21.452	23.114	26.73	33	34.427	30.202	32.638	26.638	31.381	32.349	32.349	16.823	29.803	14.966	11.609	18.3	23.211	43.263	30.854	21.468	29.579	12.376	21.273	26.003
ACTR1B		8.452	7.801	0	5.418	8.147	11.461	5.811	3.178	0.571	5.834	6.788	6.788	0.106	3.488	5.836	3.096	3.131	5.927	5.604	3.819	2.612	10.889	3.517	2.165	4.933
ACTR2		314.942	301.732	358.261	324.978	332.601	325.096	195.859	109.037	195.216	231.562	401.912	401.912	188.848	167.676	171.494	170.095	174.528	233.459	234.221	115.624	134.032	208.082	131.443	138.335	170.742
ACTR3		1055.02	1184.47	1172.1	1137.2	1494.52	1154.96	1190.54	569.876	866.106	1055.2	1325.02	1325.02	764.263	708.205	884.012	1145	875.371	1320.15	1159.56	904.146	1003.53	939.584	1348.76	1226.16	1128.84
ACTR3B		22.671	39.404	9.732	23.936	39.966	14.018	32.081	90.09	38.054	42.842	15.092	15.092	15.474	29.576	28.614	23.184	24.212	27.079	39.026	32.763	35.181	49.641	21.169	32.819	33.954
ACTR5		10.111	15.752	23.722	16.528	3.247	11.334	16.875	20.781	22.262	14.9	7.582	7.582	5.679	9.965	11.765	17.168	11.144	7.382	7.45	14.052	22.733	17.062	7.751	9.695	12.304
ACTR6		15.956	30.003	1.825	15.928	6.789	10.439	22.721	25.426	23.974	17.87	14.586	14.586	10.15	5.48	21.366	12.419	12.354	19.272	24.399	14.663	16.897	19.205	9.575	10.323	16.333
ACTR8		29.622	19.502	21.593	23.572	3.365	28.036	19.033	24.692	15.602	18.146	35.238	35.238	27.399	18.208	32.002	19.49	24.275	19.13	18.863	15.732	16.081	7.631	11.203	11.734	14.339
ACTRT1		0	0	0	0	0	0	0	0.489	0	0.098	0	0	0	0	0	0	0	0	0	0	0	0	0	0	0
ACTRT2		0	0	0	0	0	0	0	0	0	0	0	0	0	0	0	0	0	0	0	0	0	0	0	0	0
ACVR1		87.128	94.56	67.516	83.068	54.135	62.761	67.989	107.448	78.391	74.145	49.318	49.318	16.858	47.875	41.509	88.865	48.777	92.915	84.681	81.792	77.995	96.882	191.368	113.172	105.544
ACVR1B		13.666	7.401	15.206	12.091	3.365	12.527	11.621	14.791	29.682	14.397	31.627	31.627	1.171	19.023	12.707	10.695	10.899	18.881	29.457	13.288	12.856	1.2	9.314	7.028	13.147
ACVR1C		39.022	29.653	48.66	39.112	49.53	23.647	29.367	49.751	45.855	39.63	12.709	12.709	8.234	15.4	28.52	24.732	19.221	20.798	14.421	38.414	41.344	25.549	39.277	31.25	30.15
ACVR2A		150.717	112.812	94.583	119.371	575.41	413.252	52.818	81.533	90.949	242.792	47.73	47.73	29.706	37.548	50.639	48.267	41.54	447.646	195.401	52.084	78.934	37.21	83.764	64.885	137.132
ACVR2B		0	0.05	0	0.017	2.834	0	0	8.19	1.332	2.471	0	0	1.562	0.136	1.129	0.07	0.724	1.668	1.64	1.298	1.551	6.687	1.563	0.314	2.103
ACVRL1		0.079	0	0	0.026	0	0.043	0.07	28.848	0.571	5.906	0.505	0.505	0	0.226	0.188	0.317	0.183	0.035	0.957	0.305	0	0.086	0	0	0.198
ACY3		0.158	8.551	0	2.903	2.125	2.684	1.148	2.689	0.571	1.844	4.838	4.838	0.426	2.944	0.847	0.352	1.142	0.532	0.752	2.978	0.816	0.086	2.215	1.945	1.332
ACYP1		15.482	7.301	5.474	9.419	14.7	7.456	5.393	5.745	11.797	9.018	4.477	4.477	23.495	2.536	1.788	3.518	7.834	3.833	2.187	9.164	6.489	3.858	10.747	11.483	6.823
ACYP2		155.851	263.128	149.022	189.334	140.266	162.122	216.006	135.074	129.764	156.646	101.886	101.886	144.981	109.791	129.326	185.187	142.321	186.824	271.402	223.688	239.25	429.539	256.438	315.638	274.683
ADA		11.375	12.901	1.521	8.599	14.404	11.845	21.016	28.971	16.553	18.558	8.448	8.448	27.683	30.664	20.048	15.268	23.416	18.384	27.065	27.341	10.407	13.203	31.786	17.006	20.742
ADAD1		0.079	0.35	0	0.143	0	0.383	0.835	28.848	1.142	6.242	0.072	0.072	2.733	0.996	1.035	1.126	1.473	0.035	0.342	0.458	0.286	0	1.238	0.69	0.436
ADAD2		0	0	0	0	0	0	0	0	0	0	0	0	0	0	0	0	0	0.177	0	0	0	0	0.782	0	0.137
ADAL		1.817	0	0	0.606	0	1.875	0.487	1.467	2.664	1.298	0.289	0.289	0	1.042	0.659	2.111	0.953	1.597	4.306	1.527	2.041	3.258	2.736	0.816	2.326
ADAM10		545.441	554.009	420.606	506.685	531.134	521.347	628.566	332	475.483	497.706	353.027	353.027	399.309	398.49	365.013	395.247	389.515	518.166	705.193	480.674	524.211	593.895	708.543	661.491	598.882
ADAM11		0	0	0	0	0.059	0	0.8	4.034	1.142	1.207	0	0	0.035	0.362	0.188	0	0.147	0	0.957	1.222	0.531	0	0	0.063	0.396
ADAM12		3.239	1.45	1.217	1.968	5.313	6.604	3.897	161.355	31.014	41.637	3.755	3.755	14.729	6.205	3.577	3.94	7.113	4.72	9.773	12.83	3.918	6.773	10.226	5.585	7.689
ADAM15		0.079	0	0	0.026	0	6.604	0.174	0	0	1.356	0.289	0.289	5.146	1.676	1.788	0.141	2.188	1.917	2.187	0	0.367	0	0.261	1.098	0.833
ADAM17		177.179	133.264	95.8	135.414	233.305	236.643	254.732	179.08	211.199	222.992	310.713	310.713	210.284	163.826	211.685	185.785	192.895	274.273	291.154	236.213	219.455	113.858	250.837	219.974	229.395
ADAM18		0.395	0.2	0.912	0.502	0.177	3.92	3.445	96.324	15.222	23.817	2.383	2.383	0.142	1.404	0.941	1.935	1.106	2.236	5.468	2.062	1.265	0.514	2.605	2.949	2.443
ADAM19		124.176	161.217	144.156	143.183	189.265	128.547	104.523	92.046	46.235	112.123	93.654	93.654	56.36	66.309	92.806	57.273	68.187	97.387	144.415	119.825	125.216	145.495	90.408	96.009	116.965
ADAM2		2.607	0.6	6.387	3.198	4.31	0.511	0.696	26.648	5.898	7.613	0.578	0.578	1.952	1.585	0.471	0.809	1.204	0.816	1.64	4.582	0.327	1.029	1.433	1.286	1.588
ADAM20		2.212	3.15	0.304	1.889	0	4.176	1.044	7.579	2.283	3.016	1.877	1.877	0.213	0.679	0	1.372	0.566	3.443	0.957	1.146	0.082	0.343	1.628	3.357	1.565
ADAM21		0	0	0	0	0	0	0.035	8.801	0	1.767	0	0	0	0	0	0	0	0	0	0	0	0.343	0	0	0.049
ADAM22		130.969	109.462	55.655	98.695	55.433	54.24	78.601	130.918	70.4	77.918	64.41	64.41	72.828	41.806	66.828	61.143	60.651	38.969	69.439	88.437	104.891	124.403	121.282	141.284	98.387
ADAM23		7.188	17.352	46.835	23.792	9.682	10.993	9.708	77.377	12.368	24.025	14.008	14.008	2.094	5.299	2.447	218.96	57.2	177.809	18.112	10.157	5.224	22.12	7.425	7.248	35.442
ADAM28		50.713	60.606	23.418	44.912	34.535	106.945	21.642	46.94	14.841	44.981	18.197	18.197	7.276	14.901	33.696	14.037	17.478	41.915	31.097	20.314	54.364	12.86	32.698	21.649	30.7
ADAM29		0	0	0	0	0	0	0	0	0	0	0	0	0	0	0	0	0	0	0	0	0	0	0	0	0
ADAM30		0	0	0	0	0	0	0	0	0	0	0	0	0	0	0	0	0	0	0	0	0	0	0	0	0
ADAM32		0.711	9.351	0.608	3.557	8.678	4.644	5.846	130.429	15.792	33.078	5.704	5.704	10.541	4.076	4.518	6.332	6.367	10.044	3.964	4.506	6	7.888	10.291	6.495	7.027
ADAM33		0	0	0	0	0	0	0	0	0	0	0	0	0	0	0	0.035	0.0088	0	0	0	0	0	0	0.031	0.00448
ADAM7		0.158	0.25	0	0.136	9.505	3.579	1.253	47.306	1.332	12.595	0.65	0.65	0.355	1.766	1.506	1.407	1.259	1.562	3.076	0.916	1.755	2.058	1.172	1.6	1.734
ADAM9		42.419	54.756	113.135	70.103	62.518	69.877	56.541	108.303	49.089	69.266	58.705	58.705	16.184	103.269	139.492	24.767	70.928	79.996	76.889	53.765	49.14	29.493	34.131	32.913	50.904
ADAMDEC1		0.316	1.55	0	0.622	0.886	4.559	0	21.147	1.142	5.547	1.95	1.95	0.071	1.178	0	0.563	0.453	0.816	0	0	0.531	0	0.716	0.753	0.402
ADAMTS1		0	0.05	0.304	0.118	0.059	0	0	0	0	0.012	0	0	0	0	0.094	0	0.024	0.213	0	0	0	0	0	0.063	0.039
ADAMTS10		0.395	16.552	0.608	5.852	12.397	2.94	12.944	18.58	9.894	11.351	9.532	9.532	12.919	29.712	26.449	9.604	19.671	11.854	11.414	32.381	24.774	10.546	20.062	12.864	17.699
ADAMTS12		2.528	7.801	20.072	10.134	1.948	2.045	2.818	139.23	8.182	30.845	3.971	3.971	9.902	5.435	2.918	2.076	5.083	4.223	5.604	3.589	3.265	1.029	3.778	6.463	3.993
ADAMTS13		0	0	0	0	0	0	0.139	0	0	0.028	0	0	0	0	0	0	0	0	0	0	0	0	0	0.063	0.00896
ADAMTS14		0	0	0	0	0.059	0	2.018	52.318	5.328	11.945	11.265	11.265	0.461	3.623	0.471	1.196	1.438	3.052	11.209	0.382	0.449	16.89	0	0.345	4.618
ADAMTS15		0.079	2.8	0	0.96	3.129	0.043	0.626	4.89	3.235	2.384	0.144	0.144	0	0.679	0.847	0.035	0.39	0.106	0.342	0.611	0.367	0.171	0	0.188	0.255
ADAMTS16		0.079	0.75	4.562	1.797	1.063	2.173	4.802	172.601	47.758	45.679	3.033	3.033	0.532	6.794	15.719	5.101	7.037	1.846	4.784	4.964	7.061	3.087	6.644	6.652	5.005
ADAMTS17		7.03	9.851	2.737	6.539	12.929	5.198	8.942	325.888	30.633	76.718	7.149	7.149	2.697	8.198	2.824	5.875	4.899	15.084	9.363	7.713	8.612	12.346	10.812	10.103	10.576
ADAMTS18		0.553	0.5	1.521	0.858	0.354	0.81	1.113	87.89	3.805	18.794	2.455	2.455	4.543	2.944	3.388	0.633	2.877	1.42	4.716	0.993	0.939	5.401	1.498	2.165	2.447
ADAMTS19		0	7.601	3.65	3.75	3.306	1.236	6.924	125.295	14.841	30.32	1.155	1.155	1.917	3.669	2.73	8.971	4.321	1.952	1.64	5.422	4.571	3.515	3.192	12.205	4.643
ADAMTS2		2.528	0.2	0	0.909	0.118	1.15	1.949	97.057	9.894	22.034	0.794	0.794	1.952	1.902	2.447	0.879	1.795	2.804	1.367	1.222	1.224	0.086	0.847	0.879	1.204
ADAMTS20		3.95	6.101	1.217	3.756	2.243	1.96	2.818	43.395	5.137	11.111	1.877	1.877	0.142	0.815	0.188	1.829	0.744	1.668	1.982	2.062	2.53	4.973	1.498	1.82	2.362
ADAMTS3		0.474	12.601	0.912	4.663	0.354	4.346	4.141	167.589	7.991	36.884	0.433	0.433	2.91	2.582	3.671	3.342	3.126	4.649	5.194	4.888	6.612	8.745	5.537	7.248	6.125
ADAMTS4		0	0	0	0	0	0	0	1.222	6.85	1.614	0	0	0	0.136	0	0	0.034	0	0	0	0.408	0	0	0	0.058
ADAMTS5		0	0	0.304	0.101	0	0.043	0	32.515	4.757	7.463	0.072	0.072	0.071	0.091	0.188	0.176	0.131	0.035	0	0	0	0	0.065	0.314	0.059
ADAMTS6		140.29	130.214	42.274	104.259	90.323	69.152	105.219	216.729	142.892	124.863	44.336	44.336	77.299	47.694	51.392	164.361	85.186	53.698	65.954	88.36	124.727	113.172	151.766	128.64	103.759
ADAMTS7		0	0.1	0	0.033	0	0	0.487	14.546	7.04	4.415	0	0	2.413	0.362	1.035	0	0.953	0.035	0	2.749	0.204	0.086	0.065	0.251	0.484
ADAMTS8		5.371	0.45	9.124	4.982	0	1.875	1.148	7.579	1.332	2.387	2.311	2.311	0	0.091	0.376	1.055	0.381	0.248	0	1.527	0.612	0	1.433	1.098	0.703
ADAMTS9		0.079	1.1	0.304	0.494	3.483	0.469	2.366	52.318	9.894	13.706	0	0	0.142	0.861	0.753	2.885	1.16	2.591	2.324	1.375	2.163	0.686	1.303	3.2	1.949
ADAMTSL1		1.738	2.1	6.995	3.611	2.952	1.236	12.839	140.574	12.938	34.108	11.698	11.698	3.975	7.655	7.342	7.669	6.66	9.937	14.216	10.539	9.795	14.489	11.79	12.362	11.876
ADAMTSL3		3.397	10.901	4.866	6.388	2.302	6.604	6.715	246.066	14.46	55.23	4.405	4.405	11.748	5.299	8.659	3.87	7.394	5.111	5.536	4.124	3.877	16.033	4.885	6.965	6.647
ADAMTSL4		11.533	7.401	5.474	8.136	9.977	7.073	7.968	0.978	3.805	5.96	11.77	11.77	2.2	9.059	26.825	5.558	10.911	10.718	3.622	7.561	3.51	17.662	9.119	4.926	8.16
ADAMTSL4-AS1		0	1.3	0	0.433	0	0	0.07	0	0	0.014	0	0	0.071	0.045	0	0	0.029	0	0	0.305	0.245	0	0	0	0.079
ADAMTSL5		0	0	0	0	0	0	0.557	0.489	0	0.209	1.516	1.516	0	1.042	0	0	0.26	0.142	1.982	1.222	0.612	0	1.172	0.094	0.746
ADAP2		16.351	5.601	38.016	19.989	7.734	8.01	27.871	9.412	10.465	12.698	17.98	17.98	2.662	19.068	9.977	8.76	10.117	12.173	10.935	23.751	10.612	10.031	12.05	16.284	13.691
ADAR		172.914	206.322	250.904	210.047	235.548	250.703	271.677	226.997	249.633	246.912	334.18	334.18	140.757	178.455	199.543	204.994	180.937	188.243	194.513	232.7	210.64	220.257	137.696	161.302	192.193
ADARB1		75.911	119.163	114.656	103.243	67.122	86.494	79.958	151.576	83.148	93.66	44.336	44.336	60.903	50.276	92.336	70.782	68.574	98.061	92.404	125.629	144.154	94.824	146.164	121.706	117.563
ADARB2		4.898	22.602	6.083	11.194	3.896	10.396	14.335	661.188	60.315	150.026	5.777	5.777	7.276	15.898	14.119	19.032	14.081	11.073	24.194	13.518	16.734	3.601	11.464	10.605	13.027
ADAT1		6.161	7.201	23.114	12.159	9.091	3.323	4.141	15.891	5.708	7.631	4.549	4.549	8.589	4.076	7.53	4.503	6.175	2.236	7.586	7.484	6.244	7.716	6.188	5.083	6.077
ADAT2		30.491	29.753	3.954	21.399	33.296	24.159	42.937	16.624	40.147	31.432	23.179	23.179	96.039	31.479	15.907	32.964	44.097	34.426	22.554	49.488	36.855	17.576	52.89	38.561	36.05
ADAT3		0	0	0	0	0	0	0	0	0	0	0	0	0	0	0	0	0	0	0	0	0	0	0	0	0
ADC		0.158	0.1	0	0.086	6.494	8.01	1.844	16.991	5.898	7.848	7.726	7.726	3.549	2.446	2.541	3.272	2.952	2.875	2.939	4.2	1.796	7.373	2.736	2.761	3.526
ADCK1		31.044	19.652	3.65	18.115	13.814	9.544	19.485	92.046	14.841	29.946	2.455	2.455	11.002	9.829	15.248	7.599	10.919	14.871	13.874	13.823	17.958	7.716	22.016	20.708	15.852
ADCK2		7.504	0.7	15.51	7.905	8.678	11.248	4.767	5.501	7.421	7.523	2.961	2.961	0.213	2.763	4.518	5.453	3.237	4.294	8.133	1.833	3.592	3.001	6.969	3.232	4.436
ADCK3		28.437	29.753	43.186	33.792	16.648	19.088	17.85	36.672	16.934	21.438	23.612	23.612	8.624	18.842	18.354	23.148	17.242	17.355	20.025	31.235	30.61	21.434	32.177	29.336	26.025
ADCK4		8.452	4	0.608	4.354	5.49	22.497	9.29	10.39	4.566	10.447	7.365	7.365	7.773	8.923	9.13	3.412	7.309	8.234	7.928	6.11	13.264	0.429	6.579	7.969	7.216
ADCK5		2.923	0.05	0.304	1.092	4.014	1.15	1.74	1.834	0	1.748	0.072	0.072	0.035	2.808	1.6	0.106	1.137	1.668	2.255	2.597	0.041	0.514	0	0.847	1.132
ADCY1		2.528	2.65	0	1.726	5.313	0.383	0.87	117.349	2.474	25.278	1.083	1.083	0.035	0.951	1.224	0.317	0.632	0.603	0.068	2.062	1.592	2.058	0.326	1.663	1.196
ADCY10		0.158	1.85	2.737	1.582	0.472	1.278	3.201	43.761	14.27	12.597	2.094	2.094	0.177	3.578	2.353	2.85	2.24	5.182	3.076	4.429	6.081	2.572	1.563	3.138	3.72
ADCY3		0.237	5.351	25.547	10.378	1.653	0.213	2.436	40.828	5.898	10.206	4.26	4.26	0.248	10.599	14.213	3.307	7.092	5.04	2.255	4.124	3.796	14.918	3.648	3.263	5.292
ADCY4		2.765	0	6.083	2.949	0.059	0.043	0.626	9.046	3.996	2.754	0.578	0.578	0	0.634	2.635	0.07	0.835	0.035	4.511	2.826	2.081	3.001	0.065	0.251	1.824
ADCY5		0.474	0.15	0.304	0.309	1.476	0.511	0.765	113.682	35.961	30.479	1.155	1.155	0.603	3.216	2.353	0.457	1.657	4.081	0.82	1.375	1.633	2.315	3.387	1.694	2.186
ADCY6		0	0	0	0	0	0	0	5.745	1.522	1.453	0	0	0	0	0	0	0	0	0.752	0	0.408	0	0	0.188	0.193
ADCY7		17.536	22.002	10.949	16.829	41.147	11.973	35.108	35.205	16.934	28.073	30.183	30.183	36.769	42.032	32.661	13.65	31.278	21.72	21.597	38.338	21.427	33.952	35.043	20.833	27.559
ADCY8		1.185	7.501	0.912	3.199	2.184	4.516	2.227	174.679	15.792	39.88	3.61	3.61	1.987	3.035	4.236	2.885	3.036	1.526	2.939	2.597	3.836	4.287	4.625	3.483	3.327
ADCY9		36.81	63.857	4.562	35.076	58.149	36.898	74.043	97.057	116.255	76.48	38.415	38.415	126.596	69.072	76.805	29.41	75.471	57.424	34.105	100.121	97.953	55.729	138.087	135.009	88.347
ADCYAP1R1		2.923	0.05	0	0.991	3.129	0.17	0.174	164.533	18.266	37.254	0.433	0.433	0	0.362	0.659	1.372	0.598	0.213	0.342	1.527	0.408	0.6	0.651	0.471	0.602
ADD1		201.43	234.225	191.904	209.186	208.805	177.461	228.636	134.34	241.262	198.101	158.425	158.425	328.256	235.978	233.992	195.706	248.483	194.667	178.041	225.292	229.904	156.383	382.866	246.988	230.592
ADD2		0.79	3.55	0	1.447	3.306	0.426	1.844	55.13	5.328	13.207	0.794	0.794	0.106	1.268	0.659	1.618	0.913	1.562	5.604	2.062	1.51	3.858	7.881	5.804	4.04
ADD3		538.884	574.011	440.375	517.757	333.959	431.999	442.658	210.617	441.805	372.208	459.895	459.895	385.823	224.79	277.289	436.513	331.104	528.068	521.684	330.912	453.522	456.889	382.801	413.122	441
ADGB		40.839	34.004	33.15	35.997	29.222	24.542	9.951	110.504	24.735	39.791	79.068	79.068	3.833	19.295	13.46	20.967	14.389	18.917	21.187	11.226	5.755	22.72	7.165	4.267	13.034
ADH1B_1		0	0	0	0	0	0	0	4.278	0	0.856	0.072	0.072	0	0	0	0	0	0	0	0	0	0	0	0	0
ADH1B_2		3.555	0.05	0	1.202	0	0.043	0.209	9.29	2.664	2.441	0	0	0.035	0.136	0	0.844	0.254	1.349	0.068	0.458	0.082	0.514	0.065	0.345	0.412
ADH4		0	0	0.304	0.101	0.059	0	0.07	3.3	0	0.686	0	0	0	0	0	0.035	0.0088	0	1.504	0.076	0.286	0	0	0.063	0.275
ADH5		29.543	37.554	23.722	30.273	33.177	22.966	10.23	5.623	46.045	23.608	25.417	25.417	26.547	10.689	12.33	19.384	17.238	9.618	14.353	15.809	11.795	22.892	14.004	12.958	14.49
ADH6		0	0	0	0	0	0	0.174	1.834	6.659	1.733	0	0	0	0.272	0	0.035	0.077	1.136	0.068	0	0.041	0	0	0.063	0.187
ADI1		35.625	53.306	11.253	33.395	48.526	31.785	57.55	57.208	85.621	56.138	36.537	36.537	139.196	33.472	38.12	86.578	74.341	19.697	35.266	56.514	78.321	22.034	35.955	29.273	39.58
ADIG		0.079	0	0	0.026	0	0	0.244	2.689	0	0.587	0.144	0.144	0.035	0.045	0	0.07	0.038	0.035	0.205	0	0.449	0	0.065	0	0.108
ADIPOQ		0	0	0	0	0	0	0.209	11.368	5.518	3.419	0	0	0	0	0	0	0	0	0.137	0	0.122	0	0	0.784	0.149
ADIPOR1		91.552	81.059	102.795	91.802	85.895	133.745	119.52	80.433	107.502	105.419	142.467	142.467	127.058	121.567	200.013	84.608	133.311	110.412	92.95	98.67	97.096	42.611	51.001	58.045	78.684
ADIPOR2		120.147	155.366	111.918	129.144	179.937	129.442	179.854	155.121	110.737	151.018	156.692	156.692	77.69	133.207	145.516	160.174	129.147	171.918	147.696	199.402	168.193	191.106	166.682	191.767	176.681
ADK		841.819	795.534	779.171	805.508	775.478	754.709	871.086	606.181	708.563	743.203	544.379	544.379	634.614	560.187	607.664	797.354	649.955	905.903	1175	843.508	940.062	809.265	1161.62	996.739	976.015
ADM		2.686	4.1	1.521	2.769	11.453	1.96	1.148	0	0	2.912	10.759	10.759	0.035	0.725	0	1.337	0.524	1.846	1.162	0.076	0	1.115	2.084	2.447	1.247
ADM2		0	0	0	0	0	0	0	0	0	0	0	0	0	0	0	0	0	0	0	0	0	0	0	0	0
ADM5		0	0	0	0	0	2.173	0	0	0	0.435	0	0	0	0	0	0	0	0	0	0	0	0	0	0	0
ADNP		137.051	144.215	132.903	138.057	82.648	103.622	108.768	92.168	131.857	103.813	84.123	84.123	113.181	91.266	87.818	98.539	97.701	149.026	122.339	91.721	123.461	96.539	88.975	96.197	109.751
ADNP2		214.464	217.323	155.104	195.63	209.455	268.769	300.035	147.542	191.792	223.518	251.935	251.935	49.51	162.467	145.704	233.595	147.819	268.169	267.301	285.09	280.104	93.71	110.86	142.822	206.865
ADO		0.395	0	0	0.132	0	0	0	1.589	0	0.318	0.072	0.072	0	0	0.094	0	0.024	0	0	0	0.327	0	0	0	0.047
ADORA1		0	0	0	0	0	0.043	0	4.767	7.23	2.408	0.072	0.072	0	0	0	0.035	0.0088	0.213	0.205	0.076	0.367	3.087	0	0.094	0.577
ADORA2A		5.766	6.251	0.304	4.107	26.034	30.678	6.611	2.323	0	13.129	0.433	0.433	1.526	2.536	5.647	0.352	2.515	16.042	4.032	4.124	2.408	0.514	0.912	1.506	4.22
ADORA2B		8.452	10.651	1.521	6.875	3.188	14.998	13.709	16.747	20.359	13.8	8.304	8.304	22.466	21.514	19.107	2.709	16.449	20.478	7.928	2.826	5.918	0.086	3.517	3.326	6.297
ADORA3		3.871	3.45	0	2.44	2.893	0.085	1.322	1.1	1.522	1.384	2.744	2.744	0.035	1.404	0.282	0.352	0.518	0.603	0.205	1.222	1.755	0	1.172	0.408	0.767
ADPGK		121.332	65.207	162.099	116.213	115.354	103.877	100.174	96.08	93.232	101.743	123.332	123.332	67.042	69.797	85.653	71.908	73.6	88.23	95.206	80.418	79.668	39.267	68.848	57.919	72.794
ADPRH		20.459	14.902	0.304	11.888	11.748	11.376	8.003	11.124	3.235	9.097	27.511	27.511	6.814	7.836	6.118	9.921	7.672	5.714	12.166	3.055	1.959	5.659	6.839	3.671	5.58
ADPRHL1		0	0	0	0	0	0	0	0	0.381	0.076	0	0	0	0	0.282	0	0.071	0	0	0	0	0.086	0	0	0.012
ADPRHL2		2.37	8.751	0.304	3.808	4.132	32.467	13.466	5.501	19.978	15.109	14.514	14.514	4.898	7.111	9.601	14.353	8.991	3.336	2.802	11.15	7.632	7.631	6.058	3.953	6.08
ADPRM		6.951	12.801	0	6.584	9.741	6.05	8.281	8.679	16.173	9.785	8.954	8.954	4.117	4.439	8.189	9.147	6.473	9.76	17.77	6.644	5.183	3.515	7.36	7.154	8.198
ADRA1A		0	1.75	0	0.583	0.059	0.085	0.139	58.186	4.947	12.683	1.083	1.083	0.106	0.861	0.847	0.106	0.48	0.745	0.547	0.611	0.571	0	1.172	0.628	0.611
ADRA1B		0.237	0.05	0.304	0.197	0.118	0.085	0.418	8.923	3.044	2.518	0.144	0.144	0	1.223	1.129	0.563	0.729	0.177	0.068	0.535	0.082	0.086	0	0.094	0.149
ADRA1D		0	0.1	0.304	0.135	0.118	0.17	0.209	11.246	3.996	3.148	0.361	0.361	0.035	0.317	0.282	0.387	0.255	0.319	0.137	0.305	0.204	0.086	0.13	0.126	0.187
ADRA2A		0	0	0	0	0	0	0	0	0	0	0	0	0	0	0	0	0	0	0	0	0	0	0	0	0
ADRA2B		0	0	0	0	0	0	0	0	0	0	0	0	0	0	0	0	0	0	0	0	0	0	0	0	0
ADRA2C		0	0	0	0	0	0	0	0	0	0	0	0	0	0	0	0	0	0	0	0	0	0	0	0	0
ADRB1		0	0	0	0	0	0	0.209	0	0	0.042	0	0	0	0.181	0	0	0.045	0	0	0	0	0	0	0	0
ADRB2		20.459	7.051	30.108	19.206	19.659	3.877	12.665	3.056	3.235	8.498	21.229	21.229	15.226	8.198	2.635	6.121	8.045	2.697	2.871	5.193	7.551	21.948	4.95	7.279	7.498
ADRB3		0	0	0	0	0	0	0	0.733	0	0.147	0	0	0	0	0	0.07	0.018	0	0	0	0	0	0	0	0
ADRBK1		10.19	9.401	36.799	18.797	19.245	15.04	18.615	35.327	23.403	22.326	19.352	19.352	48.587	51.363	36.144	9.463	36.389	12.635	17.223	17.107	9.346	3.772	16.74	6.652	11.925
ADRBK2		389.589	429.195	590.309	469.698	422.511	404.858	451.635	433.091	306.714	403.762	295.477	295.477	156.089	515.165	438.9	205.732	328.972	457.973	705.945	462.956	507.478	124.746	504.995	440.136	457.747
ADRM1		21.565	1.75	0	7.772	0.649	1.193	1.322	0.489	1.712	1.073	10.326	10.326	0.603	3.352	3.388	2.638	2.496	1.633	1.025	3.131	1.061	1.715	0.13	1.506	1.457
ADSL		39.97	45.305	51.397	45.557	35.598	18.534	28.219	32.638	36.722	30.342	42.025	42.025	20.265	15.536	24.755	33.702	23.564	32.971	41.418	27.951	29.223	58.472	22.863	28.991	34.555
ADSS		226.944	172.668	188.558	196.057	202.371	153.771	248.573	117.349	222.235	188.86	156.114	156.114	146.72	126.731	139.774	227.65	160.218	162.619	187.815	178.63	185.58	146.009	176.126	158.666	170.778
ADSSL1		0	0	0	0	0.059	0	0.07	2.078	0.951	0.632	0	0	0	0.362	0	0	0.091	0.106	0	0.458	0.163	0	0.065	0	0.113
ADTRP		10.822	4.65	5.17	6.881	63.639	14.955	4.245	42.539	17.885	28.653	4.188	4.188	0.071	1.631	1.6	4.644	1.986	31.125	22.964	3.742	1.143	4.373	2.084	5.773	10.172
AEBP1		4.661	0.2	0	1.62	0	1.193	2.818	7.457	0.381	2.37	3.683	3.683	0	2.174	1.506	8.373	3.013	1.562	1.914	3.819	4.285	5.058	1.433	1.412	2.783
AEBP2		103.401	102.811	80.898	95.703	138.436	126.289	153.619	131.529	161.158	142.206	109.396	109.396	89.331	101.865	87.818	86.859	91.468	171.811	136.282	147.013	122.033	87.623	90.473	79.819	119.293
AEN		2.844	7.201	8.516	6.187	2.007	5.496	5.184	0.856	4.947	3.698	1.3	1.3	11.818	2.129	4.424	3.799	5.543	2.449	1.709	2.826	2.939	3.858	2.215	2.981	2.711
AES		30.491	22.152	0.608	17.751	10.154	35.918	31.002	31.66	43.191	30.385	45.925	45.925	34.604	51.181	24.002	25.47	33.814	21.33	23.716	31.694	18.244	38.496	32.307	18.763	26.364
AFAP1		3.95	9.951	1.217	5.039	11.217	9.331	9.081	93.513	26.447	29.918	10.47	10.47	0.461	8.56	3.577	3.342	3.985	9.086	10.115	13.136	6.898	10.203	5.797	8.44	9.096
AFAP1L1		0.079	0.25	0	0.11	0.236	0.256	0.209	50.362	1.142	10.441	0.144	0.144	2.094	0.861	0.094	0.457	0.877	0.426	0.683	1.909	1.265	0.257	0.521	0.596	0.808
AFAP1L2		0	0	0.304	0.101	2.007	1.406	2.61	44.006	0	10.006	4.838	4.838	8.305	1.359	1.412	1.618	3.173	1.704	0.205	2.367	3.306	2.486	1.172	0.816	1.722
AFF1		349.066	461.849	508.499	439.805	252.491	331.445	332.359	262.079	280.647	291.804	349.561	349.561	340.288	193.493	215.92	367.279	279.245	298.939	358.201	324.955	306.429	461.176	351.471	419.429	360.086
AFF2		50.081	66.207	83.939	66.742	13.165	30.635	58.351	140.819	74.015	63.397	35.382	35.382	120.74	54.669	27.014	94.036	74.115	38.011	38.684	45.287	48.568	26.235	139.26	38.968	53.573
AFF3		487.145	988.855	590.917	688.972	414.482	562.421	484.76	472.085	432.863	473.322	272.226	272.226	285.064	211.474	324.633	604.955	356.531	885.78	907.361	625.701	706.893	476.78	435.43	519.862	651.115
AFF4		309.096	298.532	285.574	297.734	315.363	329.187	445.337	234.698	359.609	336.839	386.243	386.243	333.828	252.555	297.808	359.187	310.845	351.217	383.147	367.875	408.668	292.532	238.982	258.974	328.771
AFG3L2		49.37	28.703	69.341	49.138	45.516	45.633	54.628	29.704	51.563	45.409	37.187	37.187	16.858	41.217	48.85	28.39	33.829	42.553	61.716	34.519	45.426	21.263	15.567	18.543	34.227
AFM		0	0	0	0	0	0	0.035	3.178	1.712	0.985	0	0	0	0	0.094	0	0.024	0	0.068	0	0.49	0	0	0	0.08
AFMID		0	0	0.304	0.101	0.059	0.128	0.278	10.024	0	2.098	3.538	3.538	0.071	1.902	0.941	1.091	1.001	0.958	1.504	1.298	0.204	0.086	0.456	0.847	0.765
AFP		0	0	0	0	0	0	0	3.3	0	0.66	0	0	0	0	0	0	0	0	0	0	0	0	0	0	0
AFTPH		177.179	196.721	176.089	183.33	177.812	198.679	182.011	107.937	127.29	158.746	182.254	182.254	69.172	158.073	173.47	154.405	138.78	209.112	228.344	161.752	176.234	151.582	116.853	110.222	164.871
AGA		21.723	21.002	40.753	27.826	18.773	8.053	12.63	10.146	7.801	11.481	29.317	29.317	17.604	8.47	10.448	11.891	12.103	11.499	24.399	8.172	15.346	25.121	12.05	11.578	15.452
AGAP1		12.323	6.601	2.433	7.119	13.283	30.294	5.01	209.272	50.992	61.77	24.334	24.334	7.134	29.984	6.306	4.116	11.885	12.528	5.604	57.889	14.489	7.802	32.047	10.26	20.088
AGAP2		2.37	2.2	0	1.523	1.948	2.386	7.829	1.345	0	2.702	16.391	16.391	1.029	7.066	7.906	3.412	4.853	1.029	5.536	6.262	4.326	4.373	2.475	5.302	4.186
AGAP2-AS1		0	0	0	0	0	0	0	0	1.332	0.266	0	0	0	0	0	0	0	0	0	0.458	0	0	0	0	0.065
AGAP3		18.642	23.953	39.232	27.276	7.674	2.684	7.829	11.001	11.987	8.235	1.805	1.805	19.662	17.076	24.19	9.006	17.483	3.478	3.486	8.553	6.53	13.375	9.314	11.264	8
AGBL1		8.294	4.901	9.124	7.439	8.383	14.146	5.811	233.353	30.824	58.503	7.799	7.799	9.441	6.115	5.083	3.975	6.153	7.95	12.917	10.081	9.142	7.545	5.667	10.981	9.183
AGBL2		3.16	0.3	3.954	2.471	1.122	0.085	2.366	40.339	11.797	11.142	4.044	4.044	0.248	6.115	5.459	1.548	3.343	2.662	6.151	3.055	4.898	3.087	3.908	4.079	3.977
AGBL3		46.447	52.056	64.779	54.427	35.067	30.464	36.987	98.647	35.39	47.311	36.393	36.393	57.673	29.486	39.156	53.685	45	55.863	53.173	50.022	100.728	58.472	85.848	65.763	67.124
AGBL5		28.516	18.052	62.346	36.305	20.721	25.735	27.14	44.739	22.071	28.081	10.831	10.831	61.044	17.166	11.483	16.499	26.548	32.971	28.705	34.137	26.937	38.067	21.234	16.033	28.298
AGER		0	2.2	0	0.733	2.066	0.597	2.575	0.244	0	1.096	0.144	0.144	0	3.442	2.447	0.774	1.666	2.023	0.068	4.277	3.183	0	2.54	1.255	1.907
AGFG1		317.706	325.084	234.177	292.323	304.796	351.47	304.871	185.191	260.288	281.323	181.893	181.893	208.722	196.301	209.049	194.123	202.049	306.854	282.747	262.102	248.351	173.873	273.699	274.85	260.354
AGFG2		29.464	10.651	28.892	23.002	6.789	22.71	14.057	17.113	26.447	17.423	9.315	9.315	8.944	14.131	18.825	5.523	11.856	9.547	15.241	10.997	13.346	27.436	19.085	19.233	16.412
AGGF1		13.35	29.503	30.413	24.422	21.961	16.873	14.266	19.314	25.306	19.544	31.916	31.916	7.879	14.72	13.836	14.248	12.671	24.524	21.051	11.608	21.182	31.551	11.724	14.119	19.394
AGK		109.325	111.062	86.98	102.456	123.618	85.471	129.854	224.063	130.715	138.744	101.525	101.525	128.087	73.692	89.041	141.599	108.105	111.122	126.372	117.228	119.298	150.896	153.199	157.694	133.687
AGL		33.335	29.503	26.763	29.867	11.689	21.091	17.745	22.247	11.987	16.952	24.334	24.334	22.75	15.354	12.048	14.142	16.074	17.745	14.558	24.591	37.345	61.987	27.161	37.055	31.492
AGMAT		1.58	3.55	0	1.71	0.295	0.639	3.375	4.034	2.283	2.125	0.722	0.722	2.591	1.948	1.035	3.131	2.176	0.71	4.579	3.055	3.428	3.001	1.172	1.224	2.453
AGMO		0.553	4.15	0.912	1.872	0.236	0.383	3.514	121.383	13.509	27.805	0.578	0.578	0.39	3.306	1.318	2.216	1.808	2.52	2.255	3.513	3.673	4.373	3.127	3.451	3.273
AGPAT1		3.239	1.6	0	1.613	2.243	1.619	1.879	11.613	0.19	3.509	19.785	19.785	31.977	5.435	0.847	1.126	9.846	1.526	2.255	5.422	1.143	6.259	0.651	2.51	2.824
AGPAT2		0	0	0	0	0	0	0	0	0	0	0	0	0	0	0	0	0	0	0	0	0	0	0	0	0
AGPAT3		87.365	88.609	156.017	110.664	103.96	114.572	176.131	300.462	140.609	167.147	97.337	97.337	130.571	211.791	142.409	92.312	144.271	163.968	143.116	296.316	123.176	70.647	288.224	188.975	182.06
AGPAT4		168.411	228.124	124.388	173.641	127.574	152.067	229.471	163.8	69.829	148.548	155.465	155.465	142.993	152.276	200.672	148.917	161.215	114.103	132.454	396.59	321.857	243.491	169.808	553.214	275.931
AGPAT5		129.073	163.867	34.975	109.305	291.926	270.985	235.665	142.897	110.737	210.442	78.707	78.707	41.986	54.578	103.725	141.283	85.393	234.381	344.669	100.503	181.784	115.144	72.365	100.621	164.21
AGPAT6		12.56	22.702	9.732	14.998	20.426	20.622	31.489	12.102	28.35	22.598	17.763	17.763	24.098	25.998	34.355	25.47	27.481	52.739	35.608	25.431	23.141	8.745	20.453	19.453	26.51
AGPAT9		47.711	27.153	17.639	30.834	52.128	53.345	38.553	48.04	30.063	44.425	36.61	36.61	15.9	110.063	147.586	38.663	78.053	56.182	55.702	18.94	27.876	13.118	28.855	11.672	30.335
AGPS		213.99	179.869	70.557	154.805	224.095	159.225	174.217	183.236	183.8	184.915	141.095	141.095	196.585	118.668	114.078	156.234	146.391	151.652	187.678	166.029	178.478	206.539	247.254	251.13	198.394
AGR2		0	0	0	0	0	0	0.104	2.078	0	0.436	0	0	0	0.226	2.447	0.035	0.677	0.177	0.342	0.076	0.449	0.086	0	0	0.161
AGR3		1.343	0.75	0	0.698	0	0	0.209	14.791	4.947	3.989	0.072	0.072	0.106	0.453	1.788	0.07	0.605	0.319	0	0.153	0.122	0.086	0.912	0.031	0.232
AGRN		0	0	22.505	7.502	0	0.043	0.383	9.535	0	1.992	0	0	0	1.631	0.376	0	0.502	0	0	0.764	0.041	0	0	0.314	0.16
AGRP		0	0	0	0	0	0	0	0	0	0	0	0	0	0	0	0	0	0	0	0	0	0	0	0	0
AGTPBP1		800.111	792.634	514.886	702.544	682.558	612.357	840.745	463.162	802.746	680.314	580.194	580.194	902.642	640.537	837.985	1003.58	846.186	758.332	686.808	833.122	970.101	696.865	1071.09	1077.28	870.514
AGTR1		0.079	0	0	0.026	0	0	0.104	14.18	0	2.857	0.144	0.144	0	0.091	0	0.035	0.031	0.426	0	0	0.041	0	0.065	0.063	0.085
AGTR2		0	0	0	0	0	0	0	0	0	0	0	0	0	0	0	0	0	0	0	0	0	0	0	0	0
AGTRAP		16.509	2.7	55.351	24.854	6.671	16.063	7.376	5.012	15.792	10.183	12.709	12.709	3.585	11.323	16.754	7.74	9.85	6.708	6.971	12.983	8.408	23.835	29.897	11.829	14.376
AGXT		0	0	0	0	0	0	0	22.859	8.182	6.208	0	0	0	0	0	0.07	0.018	0	0	0	0	0	0	0	0
AGXT2		1.896	4.25	0.304	2.15	3.424	5.283	2.54	27.626	7.801	9.335	4.116	4.116	0.142	1.495	3.106	1.548	1.573	2.768	3.964	2.215	6.734	0.429	5.276	4.926	3.759
AHCY		1.817	7.801	0	3.206	0.118	0.469	3.305	27.748	6.659	7.66	6.499	6.499	4.827	3.397	2.071	6.192	4.122	2.52	0.957	6.186	1.714	7.716	2.149	1.286	3.218
AHCYL1		33.019	45.505	41.665	40.063	48.172	35.151	19.485	29.215	29.872	32.379	43.397	43.397	11.96	25.862	15.907	20.053	18.446	33.468	35.266	19.627	25.304	34.723	19.28	17.508	26.454
AHCYL2		130.021	150.016	140.202	140.08	100.654	105.07	154.836	147.909	126.91	127.076	60.077	60.077	129.897	62.776	109.09	89.463	97.806	104.911	133.821	176.11	218.108	203.624	251.292	259.821	192.527
AHDC1		11.77	18.502	36.799	22.357	2.716	13.72	15.484	118.327	49.28	39.905	23.107	23.107	72.295	45.882	62.31	23.746	51.058	14.48	28.637	36.352	27.182	40.125	21.56	26.512	27.835
AHI1		105.376	128.764	79.377	104.505	124.563	108.522	98.365	139.841	91.329	112.524	65.782	65.782	61.435	63.365	76.334	92.734	73.467	73.572	83.245	111.195	107.014	93.796	83.438	100.402	93.237
AHNAK		1205.1	891.244	1484.74	1193.7	971.06	1045.89	996.903	405.954	835.282	851.018	1414.06	1414.06	820.019	656.752	614.064	460.435	637.818	678.088	613.815	666.177	595.145	916.95	447.155	737.922	665.036
AHR		64.142	73.658	69.341	69.047	137.964	130.294	52.714	30.193	30.443	76.322	192.508	192.508	11.286	24.368	32.849	19.419	21.981	92.489	60.349	53.001	56.323	15.518	65.917	54.562	56.88
AHSA1		4.345	19.702	36.191	20.079	12.22	9.842	13.744	6.479	22.071	12.871	16.752	16.752	5.821	8.47	8.942	4.996	7.057	4.898	11.209	12.754	8.734	18.433	4.95	11.17	10.307
AHSA2		30.254	35.654	2.737	22.882	26.152	45.59	20.285	11.001	44.523	29.51	46.069	46.069	5.892	20.11	20.99	37.959	21.238	26.441	33.353	22.987	26.815	31.722	40.905	28.238	30.066
AHSG		0	0	0.304	0.101	0	0.043	0.07	0	2.474	0.517	0	0	0	0.136	0	0.035	0.043	0.035	0	0.229	0.367	0	0	0.188	0.117
AHSP		0	0	0	0	0	0	0	0	0	0	0	0	0	0	0	0	0	0	0	0	0.041	3.172	0	0	0.459
AICDA		0	0	0	0	0	0	0	14.302	4.186	3.698	0	0	0	0	0	0	0	0	0.137	0	0	0	0	0.063	0.028
AIDA		22.276	41.504	41.057	34.946	23.437	61.568	22.965	18.58	31.394	31.589	24.912	24.912	25.731	24.413	12.613	24.239	21.749	30.842	29.936	17.947	11.754	24.178	14.395	23.03	21.726
AIF1		52.293	40.454	71.774	54.84	46.637	74.947	17.606	18.214	28.54	37.189	70.909	70.909	195.307	34.332	15.53	35.25	70.105	25.731	49.141	9.164	4.49	17.404	18.108	10.072	19.158
AIF1L		0	0	0	0	0	0	0	0	0	0	0	0	0	0	0	0	0	0	0	0	0	0	0	0	0
AIFM1		5.687	12.201	0.304	6.064	4.428	6.86	15.832	11.979	10.655	9.951	26.067	26.067	9.157	12.093	15.154	7.564	10.992	13.167	9.705	9.852	17.836	21.091	9.445	12.331	13.347
AIFM2		10.98	5.351	14.902	10.411	0.236	0.767	6.959	12.957	4.947	5.173	5.993	5.993	0.816	3.125	9.036	7.353	5.083	5.253	5.536	6.568	11.346	20.748	8.207	7.656	9.331
AIFM3		0	0.05	0.304	0.118	0	1.363	2.401	0.367	1.712	1.169	2.166	2.166	9.405	1.404	0.188	1.478	3.119	1.313	0.068	0.458	0	0	0.521	0.094	0.351
AIG1		14.061	18.402	24.33	18.931	4.014	8.777	32.637	128.473	20.549	38.89	17.619	17.619	10.683	7.836	16.66	37.115	18.073	39.572	37.18	44.829	42.12	52.728	38.951	72.917	46.9
AIM1		339.587	390.041	72.99	267.54	429.122	351.854	298.573	132.384	225.659	287.519	302.697	302.697	186.47	195.078	283.501	280.349	236.35	279.952	342.003	243.697	318.469	246.835	227.258	246.392	272.087
AIM1L		0.079	2.25	0.304	0.878	0.059	1.023	1.461	11.49	1.903	3.187	0	0	1.704	1.54	7.059	0.668	2.743	1.065	1.777	1.146	2.775	2.315	1.368	2.761	1.887
AIM2		27.252	22.202	8.82	19.425	5.962	18.492	9.047	3.545	1.522	7.714	16.175	16.175	35.704	5.435	8.377	9.393	14.727	10.647	10.799	8.019	13.509	40.039	11.268	16.723	15.858
AIMP1		26.225	41.604	56.872	41.567	31.702	54.836	46.625	29.948	96.657	51.954	43.253	43.253	47.168	18.887	23.531	28.918	29.626	51.071	49.619	40.782	51.221	23.149	27.292	28.771	38.844
AIMP2		11.454	5.151	11.253	9.286	1.476	1.832	3.793	1.222	7.23	3.111	11.409	11.409	10.825	7.79	6.965	6.543	8.031	12.031	7.655	9.394	6.081	9.517	7.816	3.702	8.028
AIP		11.533	18.052	7.907	12.497	6.199	14.657	18.615	10.635	26.638	15.349	27.511	27.511	38.082	27.81	10.824	16.992	23.427	8.589	13.874	26.959	14.203	17.147	13.874	14.527	15.596
AIPL1		0.079	0	0	0.026	0	0.256	0.104	8.801	0	1.832	0.361	0.361	0	0	0	0.035	0.0088	0	0	0.229	0.408	0.086	0	0.031	0.108
AIRE		0	0	0	0	0	0	0	0.244	0.381	0.125	0	0	0	0	0	0	0	0	0	0	0	0	0	0	0
AJAP1		0.237	0.35	3.65	1.412	0.177	2.258	1.287	52.807	11.036	13.513	0.361	0.361	0.106	1.676	1.977	0.633	1.098	1.349	2.734	0.382	0.612	8.574	2.54	1.82	2.573
AJUBA		0	0.05	0	0.017	0	0.043	0.139	0	0	0.036	0	0	0	0	0.565	0.035	0.15	0	0	0	0.041	0	0	0.628	0.095
AK1		0	0	0.608	0.203	0	0	0.035	2.811	0	0.569	0	0	0	0.362	0	0.211	0.143	0.39	0.068	1.375	0	0	0.13	1.255	0.46
AK2		38.548	39.704	78.16	52.138	55.197	46.996	36.047	54.274	38.625	46.228	75.602	75.602	35.03	43.934	52.145	31.627	40.684	46.493	63.22	28.333	31.467	53.928	24.426	30.779	39.807
AK3		125.992	116.312	120.738	121.014	193.102	152.961	176.862	431.013	253.249	241.437	107.085	107.085	77.015	74.19	84.994	85.523	80.431	187.072	169.088	136.703	137.42	115.915	164.467	132.468	149.019
AK4		0.632	6.251	4.562	3.815	52.836	37.111	1.113	37.527	0.381	25.794	2.094	2.094	0.923	1.902	0.659	0.176	0.915	19.768	15.309	0.611	1.102	0.6	1.042	0.659	5.585
AK5		10.032	3.85	25.242	13.042	19.245	2.301	5.95	167.1	11.797	41.279	4.91	4.91	2.875	4.303	4.8	8.373	5.088	4.578	5.673	3.742	7.632	14.575	3.843	9.977	7.146
AK7		4.266	2.15	4.562	3.659	4.369	0.298	1.287	46.451	6.659	11.813	0.867	0.867	5.572	1.585	3.106	2.04	3.076	3.088	2.871	2.978	3.265	4.63	2.019	1.569	2.917
AK8		1.501	2.3	0	1.267	5.018	3.196	1.566	75.421	11.987	19.437	0.867	0.867	0.284	2.627	3.106	1.266	1.821	1.597	1.572	8.172	2.081	5.144	1.303	1.726	3.085
AK9		37.284	27.003	21.593	28.627	10.567	23.818	23.626	113.926	34.058	41.199	10.615	10.615	7.631	15.309	23.719	24.661	17.83	29.209	23.101	23.904	33.63	42.182	25.142	32.474	29.949
AKAP1		7.583	17.052	62.65	29.095	17.415	5.837	22.512	22.614	29.111	19.498	13.503	13.503	5.892	23.145	24.66	15.972	17.417	12.67	11.892	13.594	21.835	21.777	9.575	14.37	15.102
AKAP10		121.885	107.461	26.763	85.37	126.393	105.07	118.267	106.348	76.298	106.475	125.354	125.354	116.162	79.308	102.972	103.499	100.485	161.519	128.627	84.694	112.483	126.375	114.117	124.843	121.808
AKAP11		154.193	172.368	110.094	145.552	98.411	111.291	128.392	68.943	176.38	116.683	96.398	96.398	69.562	45.837	55.251	167.844	84.623	114.6	84.749	96.15	143.868	165.042	174.107	188.85	138.195
AKAP12		4.029	24.053	14.902	14.328	19.777	25.479	12.039	57.085	11.606	25.197	6.282	6.282	1.42	10.417	16.566	8.619	9.255	13.416	21.734	10.615	18.611	12.775	6.253	10.479	13.412
AKAP13		1299.66	1745.93	1025.82	1357.14	1542.52	1516.62	1346.66	706.539	1037.54	1229.97	990.482	990.482	991.405	693.349	885.988	991.723	890.616	1316.92	1529.92	1267.36	1553.78	1267.1	1215.62	1532.19	1383.27
AKAP14		1.185	0.2	5.17	2.185	0.059	0.298	1.949	8.557	1.332	2.439	13.72	13.72	5.217	3.442	1.788	4.714	3.79	1.952	2.324	1.909	5.959	3.172	0.195	2.008	2.503
AKAP3		0	0	0	0	0.118	0.085	0.209	12.102	2.093	2.921	0.144	0.144	0.071	0.589	0.188	0.07	0.23	0.319	0.137	0.229	0.939	2.229	3.061	0.502	1.059
AKAP5		2.054	11.301	10.644	8	0	0.426	2.888	1.956	2.474	1.549	0	0	0	0.861	1.318	2.005	1.046	0.852	0	0.382	0.571	0.429	0.261	0.91	0.486
AKAP6		4.187	18.952	4.866	9.335	3.129	4.474	7.237	230.542	32.726	55.622	11.626	11.626	9.121	4.71	6.683	15.444	8.99	12.564	12.302	10.997	14.285	16.804	21.364	8.597	13.845
AKAP7		90.841	137.165	74.207	100.737	49.707	78.228	72.721	120.894	55.559	75.422	59.861	59.861	90.005	50.683	34.732	59.349	58.692	61.612	67.662	74.995	56.119	59.501	105.063	89.263	73.46
AKAP8		42.814	29.953	23.418	32.062	24.499	19.429	31.002	26.159	20.549	24.328	40.437	40.437	23.46	32.702	32.473	25.787	28.605	28.499	19.547	31.312	40.814	31.122	14.721	16.158	26.025
AKAP8L		31.597	46.655	128.949	69.067	44.099	39.582	59.986	33.371	70.97	49.602	67.515	67.515	7.95	52.133	47.533	38.698	36.578	44.789	38.205	49.87	46.732	49.556	48.982	35.266	44.771
AKAP9		370.552	384.141	357.348	370.68	218.31	315.595	305.289	228.831	350.096	283.624	286.956	286.956	305.542	186.065	197.001	364.605	263.303	314.165	349.316	272.336	423.401	369.095	292.523	332.079	336.131
AKIP1		0	2	0	0.667	1.653	0	0.174	0.122	0.381	0.466	0.072	0.072	0.035	0.589	0.565	0.633	0.456	0.923	0.41	0.076	0.449	0.086	0.716	1.067	0.532
AKIRIN2		68.17	75.258	187.95	110.459	72.672	118.961	98.295	46.573	63.74	80.048	153.154	153.154	82.268	47.784	56.004	79.929	66.496	91.886	78.735	72.246	95.831	62.673	75.362	70.564	78.185
AKNA		294.404	261.928	458.926	338.419	219.55	278.995	310.717	165.144	211.58	237.197	319.522	319.522	450.558	360.897	528.129	260.789	400.093	238.498	232.718	613.176	414.218	345.346	470.994	463.417	396.91
AKNAD1		0.869	2.05	0	0.973	0.059	0.341	0.939	15.402	0.381	3.424	0.072	0.072	0.035	0.725	0.376	0.07	0.302	0.781	0.752	2.062	0.735	0.857	0.13	1.6	0.988
AKR1A1		27.094	10.301	1.217	12.871	15.467	18.364	4.906	11.857	5.518	11.222	10.542	10.542	3.265	7.066	7.059	6.719	6.027	7.808	7.381	11.685	6.163	18.433	5.667	6.338	9.068
AKR1B1		29.464	17.552	9.732	18.916	17.238	24.159	24.53	9.168	20.93	19.205	12.998	12.998	41.347	10.01	12.518	18.681	20.639	12.848	17.497	15.885	14.326	17.919	10.161	7.154	13.684
AKR1B10		0	0.05	0	0.017	0	0	0	0.244	1.332	0.315	0	0	0	0.498	0	0	0.125	0	0	0	0	0	0	0	0
AKR1B15		0.237	0	0	0.079	0	0	0	7.579	0	1.516	0	0	0	0	0	0.035	0.0088	0	0	0	0	0	0	0	0
AKR1C1		1.738	0.05	0	0.596	0	0	1.635	1.1	1.712	0.89	0	0	2.2	0.362	2.541	0.07	1.294	0	0.205	2.444	0.49	0.086	3.843	1.475	1.22
AKR1C2		0	1.5	0	0.5	0.118	4.261	0.592	3.667	0	1.728	0	0	0	0.408	0	0.704	0.278	0	0	0	0	0	0.195	0	0.028
AKR1C3		6.319	15.702	0.608	7.543	5.195	5.028	7.098	6.112	6.089	5.904	18.197	18.197	11.038	4.303	2.259	11.187	7.197	5.075	3.007	8.095	4	5.487	4.95	7.154	5.395
AKR1C4		0.079	6.151	0	2.077	0	0.682	0.522	9.046	4.376	2.925	0.072	0.072	0	0.544	0.094	0.035	0.168	0.142	0	0.535	0.082	0.171	0.391	0.377	0.242
AKR1D1		0.079	0.9	0.304	0.428	0.059	1.363	0.313	32.393	2.854	7.397	0.505	0.505	0.071	0.679	0	0.035	0.196	0.39	0.888	1.222	0.816	0.086	0.716	1.035	0.736
AKR1E2		10.427	11.151	0.608	7.395	1.948	5.198	9.325	7.334	10.084	6.778	0.433	0.433	4.117	9.466	2.73	3.799	5.028	1.136	2.46	17.336	6.081	0.514	8.077	11.013	6.66
AKR7A2		3.476	0.45	0	1.309	0	0.043	2.853	10.635	2.664	3.239	0	0	4.188	2.083	2.165	0.915	2.338	1.136	0.752	0.382	0.98	0	1.563	2.165	0.997
AKR7A3		0	0	13.382	4.461	0	0.597	0.383	0.978	0	0.391	0	0	0	0.77	0	0	0.192	0	1.094	0	0.327	0	0	0.157	0.225
AKT1		5.529	0.45	0.304	2.095	0	0.639	5.115	8.557	2.474	3.357	12.636	12.636	0	6.885	6.683	2.533	4.025	2.2	0.342	2.138	2.286	6.43	1.824	1.443	2.38
AKT1S1		0	5.751	0	1.917	0.236	0.256	1.044	1.1	0.951	0.717	0	0	1.597	1.993	0	2.603	1.548	0.461	0.41	1.909	1.02	1.286	0.912	1.757	1.108
AKT2		4.345	0.1	0.304	1.583	2.361	2.727	9.569	9.657	2.664	5.395	2.888	2.888	3.656	5.707	11.86	2.322	5.886	1.81	3.486	1.451	3.469	6.344	3.648	1.851	3.151
AKT3		1477.86	1300.34	821.445	1199.88	1550.96	1159.69	1138.97	747.978	1006.34	1120.79	710.53	710.53	732.96	667.26	1172.78	1212.13	946.282	1332.64	1434.51	1152.73	1757.68	826.327	1166.38	1414.44	1297.82
AKTIP		1.975	5.451	0.608	2.678	0.177	3.963	6.124	3.423	4.566	3.651	4.26	4.26	23.672	4.484	1.882	7.634	9.418	2.413	1.162	3.666	3.918	4.201	3.843	6.903	3.729
ALAD		1.343	3.8	10.036	5.06	3.188	0.043	2.749	0	0.761	1.348	2.022	2.022	0.035	1.495	1.035	1.161	0.932	0.39	0.547	4.506	2.857	3.515	1.042	0.69	1.935
ALAS1		9.479	24.303	1.217	11.666	14.936	22.88	9.255	14.057	7.801	13.786	20.507	20.507	0.319	13.407	4.047	7.669	6.361	16.645	14.489	2.597	5.306	13.118	5.406	5.459	9.003
ALB		0	0.05	0	0.017	0	0	0.348	4.645	0.761	1.151	0	0	0.071	0	0.471	0	0.135	0	0.342	0	0.245	0	0	0.126	0.102
ALCAM		91.868	175.769	26.763	98.133	289.27	266.511	86.221	172.845	77.82	178.533	77.624	77.624	209.148	100.325	122.926	100.65	133.262	230.051	149.268	100.579	135.053	100.654	112.554	108.277	133.777
ALDH16A1		7.662	6.351	0.304	4.772	0.118	6.434	5.88	4.767	4.947	4.429	2.816	2.816	0.177	7.881	7.153	4.397	4.902	2.307	4.169	3.666	2.735	0.343	2.996	2.792	2.715
ALDH18A1		22.908	28.353	28.588	26.616	30.934	13.89	20.251	16.258	19.978	20.262	11.265	11.265	7.134	11.369	11.671	18.083	12.064	15.793	20.846	18.711	22.896	27.95	12.18	14.464	18.977
ALDH1A1		35.783	105.311	48.356	63.15	72.554	64.891	24.843	36.183	23.403	44.375	89.538	89.538	56.324	19.657	19.766	14.846	27.648	22.075	45.928	15.885	25.019	23.577	30.744	21.994	26.46
ALDH1A2		5.292	2.45	0	2.581	3.365	0.213	1.844	57.208	6.85	13.896	0.794	0.794	0.213	0.861	0.753	1.02	0.712	5.111	0	1.451	1.428	0.086	1.107	1.537	1.532
ALDH1A3		0	0.25	0	0.083	0.059	0.043	0	19.803	2.093	4.399	0.072	0.072	0.355	0.362	0	0.07	0.197	0.106	0.342	0.687	0.041	0	0.065	0.094	0.191
ALDH1B1		1.896	8.251	0	3.382	6.14	0	3.584	6.845	2.474	3.808	1.228	1.228	0.071	0.815	0.753	0	0.41	0.497	1.162	0.076	0.735	0.6	3.778	0.816	1.095
ALDH1L2		3.318	3.75	13.686	6.918	0	0.511	1.253	16.013	6.089	4.773	4.838	4.838	6.317	2.989	0.753	2.99	3.263	3.017	4.101	1.069	1.918	8.659	3.322	2.322	3.487
ALDH2		6.003	17.702	6.083	9.929	3.424	5.454	1.357	6.845	1.142	3.644	9.098	9.098	0.603	2.446	3.577	0.493	1.78	7.382	6.356	4.964	0.898	0.6	3.322	0.816	3.477
ALDH3A1		0	0.5	0.608	0.369	0	0.128	0.626	2.078	0.19	0.604	0.072	0.072	0.071	0.951	0.094	0.106	0.305	0.177	0.273	0.687	0.082	0	0.456	0.377	0.293
ALDH3A2		25.12	18.052	6.387	16.519	4.428	6.434	7.237	7.457	13.319	7.775	10.326	10.326	1.846	9.965	6.871	10.026	7.177	12.138	11.824	12.296	8.816	7.03	12.115	6.432	10.093
ALDH3B2		0	0	0	0	0	0	0	2.811	0	0.562	0	0	0	0	0	0	0	0	0	0	0	0	0	0	0
ALDH4A1		4.977	5.601	0	3.526	0.118	0	0.765	7.701	0	1.717	0.578	0.578	0.035	2.174	2.447	0.457	1.279	0.035	0.957	0.305	3.592	0	1.303	0.377	0.938
ALDH5A1		52.214	36.254	3.65	30.706	8.147	17.427	27.557	38.383	66.594	31.622	12.059	12.059	11.251	8.515	11.295	43.834	18.724	39.75	30.756	13.823	27.427	18.348	17.652	19.014	23.824
ALDH6A1		1.264	6.901	0	2.722	5.962	0	1.427	1.1	6.659	3.03	0.289	0.289	0.497	2.219	0.188	0.246	0.788	1.633	0.683	2.826	0.163	2.058	2.149	3.106	1.803
ALDH8A1		0.079	6.551	18.856	8.495	4.782	0.469	2.262	9.412	1.522	3.689	2.455	2.455	10.328	1.585	0.094	1.02	3.257	2.271	3.622	2.597	3.224	6.002	1.238	4.079	3.29
ALDH9A1		62.404	72.258	118.609	84.424	38.727	62.718	71.294	31.049	89.046	58.567	106.507	106.507	38.65	25.998	27.108	54.459	36.554	78.577	82.288	46.815	47.221	64.045	64.875	55.566	62.77
ALDOA		25.356	10.151	27.98	21.162	12.22	8.053	8.907	11.979	27.018	13.636	34.732	34.732	17.568	35.872	18.448	7.81	19.925	9.937	6.971	10.692	4.367	9.602	3.778	7.185	7.505
ALDOB		0	0.9	0	0.3	3.306	0.043	0.07	2.445	1.903	1.553	0.072	0.072	0	0.045	0	0	0.011	0	0.615	0.153	0	0.257	0.586	0.784	0.342
ALDOC		2.449	1.75	1.217	1.805	0.118	0.81	0.452	3.178	0.19	0.95	1.877	1.877	0.106	1.631	1.694	0.879	1.078	0.674	0	0.305	1.469	2.143	0.977	0.816	0.912
ALG1		0	1.65	0	0.55	0.118	2.301	2.714	0.978	0.381	1.298	0.289	0.289	0.106	2.627	5.647	2.92	2.825	0.284	3.281	1.146	3.02	1.286	2.475	2.071	1.937
ALG10		2.528	7.351	0	3.293	8.324	2.812	5.115	16.502	6.089	7.768	5.055	5.055	0.071	1.948	5.177	5.312	3.127	5.146	4.921	8.324	4.122	8.059	3.127	2.636	5.191
ALG10B		5.529	1.15	4.866	3.849	0.354	9.842	2.853	0.611	1.903	3.113	2.383	2.383	1.917	0.091	2.73	0	1.184	3.194	1.299	0.916	1.143	0.086	0.261	2.353	1.322
ALG11		19.037	20.352	18.856	19.415	33.827	27.823	46.555	34.838	39.766	36.562	60.438	60.438	80.813	24.685	30.684	49.92	46.526	32.19	26.723	40.018	41.059	26.235	25.012	20.394	30.233
ALG12		3.871	5.501	16.119	8.497	0.531	2.471	5.741	4.89	7.04	4.135	3.61	3.61	7.169	3.533	6.024	4.292	5.254	4.046	4.101	2.673	5.632	6.259	4.038	3.64	4.341
ALG13		5.924	8.751	6.083	6.919	5.962	16.745	23.66	15.035	18.646	16.01	21.59	21.59	13.948	7.111	6.495	16.64	11.048	15.368	15.993	16.496	20.203	12.432	16.61	11.264	15.481
ALG14		9.4	14.752	13.077	12.41	13.991	6.263	14.057	42.539	22.071	19.784	18.558	18.558	9.228	7.383	8.754	6.403	7.942	18.917	17.975	8.935	6.204	9.431	12.311	14.496	12.61
ALG1L		0.316	0.1	0	0.139	0	0	0.035	0	0	0.00696	0	0	2.626	0.181	1.6	0.035	1.111	0.213	0	0.535	0	0	0	0.282	0.147
ALG2		15.166	13.951	0	9.706	2.479	2.386	7.968	12.713	10.845	7.278	4.549	4.549	12.564	7.519	5.177	4.186	7.361	8.234	5.399	3.819	6.816	6.002	5.146	4.424	5.691
ALG5		107.824	87.059	81.506	92.13	55.079	65.232	65.31	79.822	119.489	76.986	103.258	103.258	61.044	60.829	47.815	78.733	62.105	81.203	111.472	64.762	73.71	77.077	66.829	64.414	77.067
ALG6		100.004	86.209	30.108	72.107	54.312	54.112	81.733	72.732	93.422	71.262	68.959	68.959	26.547	43.889	46.685	78.803	48.981	91.886	69.303	92.942	98.035	94.053	98.876	90.236	90.761
ALG8		28.437	34.504	83.026	48.656	15.408	13.677	20.772	15.769	18.837	16.893	19.352	19.352	13.309	12.999	18.448	17.484	15.56	21.401	18.658	17.412	17.958	23.835	14.59	21.524	19.34
ALG9		80.256	76.758	49.268	68.761	85.895	62.548	68.441	61.853	60.696	67.887	48.38	48.38	53.343	43.617	62.404	60.017	54.845	61.506	66.296	58.347	82.525	51.27	48.982	58.892	61.117
ALK		9.558	8.251	3.65	7.153	18.301	11.589	10.717	420.501	29.872	98.196	6.571	6.571	14.09	8.243	13.93	18.645	13.727	14.409	11.072	14.969	22.937	17.747	30.483	31.03	20.378
ALKBH1		50.16	50.255	42.882	47.766	37.251	55.773	26.583	25.181	44.333	37.824	57.694	57.694	72.792	17.166	19.295	36.728	36.495	57.815	47.842	28.104	35.467	38.839	29.181	26.23	37.64
ALKBH2		0	0	0	0	0	0.937	1.461	0	0.571	0.594	0.144	0.144	0	0.136	2.071	3.588	1.449	0	0	0.535	0.204	2.572	0.782	0.188	0.612
ALKBH3		32.782	6.451	1.217	13.483	12.811	18.321	21.12	59.408	36.912	29.714	18.774	18.774	20.23	11.822	9.412	16.71	14.544	17.497	25.22	16.649	10.244	10.46	9.575	12.927	14.653
ALKBH4		0	3.85	34.366	12.739	0.118	5.922	2.818	2.689	7.23	3.756	0.65	0.65	0.177	1.902	1.412	2.357	1.462	2.591	8.748	5.575	1.959	3.172	1.563	2.887	3.785
ALKBH5		76.859	77.658	82.418	78.979	64.289	61.866	48.191	23.103	68.878	53.265	124.704	124.704	18.313	44.07	45.179	30.29	34.463	38.472	48.184	47.731	42.65	16.204	28.008	29.148	35.771
ALKBH6		1.106	1.4	0	0.835	0.059	0.469	8.072	4.278	0	2.576	4.838	4.838	6.282	4.665	6.777	0.704	4.607	0.816	1.64	6.95	3.306	0.343	4.104	2.353	2.787
ALKBH7		4.266	1.1	0	1.789	0	0	0.383	0	0	0.077	0.072	0.072	0	0.091	0	0	0.023	0.319	0.273	0.687	0	0	0	0	0.183
ALKBH8		48.264	58.856	61.738	56.286	21.134	45.59	28.671	47.062	30.443	34.58	39.065	39.065	41.808	18.978	17.319	33.527	27.908	25.518	36.428	35.13	27.427	52.042	32.568	39.847	35.566
ALLC		0.079	0.5	0	0.193	1.122	1.619	0.522	22.736	0	5.2	0.144	0.144	0.035	0.861	0.471	0.106	0.368	0.532	0.273	0	1.51	0.171	0.13	0.282	0.414
ALMS1		369.92	442.497	259.42	357.279	490.341	262.932	438.17	421.112	466.731	415.857	272.514	272.514	257.239	267.049	334.328	463.496	330.528	418.224	414.381	474.793	562.576	325.026	545.509	530.592	467.3
ALOX12		4.345	1.8	13.686	6.61	4.132	0.767	4.315	5.012	1.142	3.073	1.083	1.083	2.271	1.902	1.788	2.252	2.053	5.572	9.363	7.102	5.02	6.687	8.989	7.907	7.234
ALOX12B		1.422	3.05	2.737	2.403	8.56	3.238	4.697	20.658	11.987	9.828	1.3	1.3	1.81	12.592	7.248	5.945	6.899	9.015	11.619	7.102	5.469	4.544	7.035	7.216	7.429
ALOX15		0	0	0	0	0	0	0.035	11.368	0	2.281	0.144	0.144	0.035	1.404	0	0.07	0.377	0	0	0	0.408	0	0	0	0.058
ALOX15B		0	0	0	0	0	0	0.174	4.89	0	1.013	0	0	3.762	0.272	0	0	1.008	0.852	0.068	0.076	0	0	2.215	0.157	0.481
ALOX5		11.059	24.853	43.49	26.467	19.186	27.61	7.655	103.292	23.023	36.153	44.047	44.047	11.002	49.641	60.428	11.645	33.179	42.731	49.277	17.642	18.08	28.722	16.284	14.872	26.801
ALOX5AP		30.649	10.401	40.449	27.166	13.106	38.006	12.804	33.249	9.133	21.26	30.4	30.4	3.833	21.605	33.226	9.569	17.058	22.927	6.698	11.837	6.285	16.804	1.628	6.463	10.378
ALOXE3		0	0	3.954	1.318	1.417	0.128	0.626	3.423	1.522	1.423	0	0	0.035	0.181	1.977	0.317	0.627	0.355	0.068	0.076	0.898	0	0.977	0.565	0.42
ALPI		0	0	0	0	0	0	0	0	0	0	0	0	0	0	0	0	0	0	0	0	0	0	0	0	0
ALPK1		0.079	12.651	39.841	17.524	17.061	10.396	5.846	24.814	4.376	12.499	9.82	9.82	5.892	19.34	70.311	1.337	24.22	8.376	2.46	1.451	17.632	8.316	5.341	6.181	7.108
ALPK2		212.331	158.567	150.542	173.813	162.227	270.473	171.921	197.66	150.123	190.481	68.742	68.742	48.126	85.604	197.095	109.973	110.2	72.934	76.889	257.597	328.999	59.415	155.804	200.898	164.648
ALPK3		0	1.25	0	0.417	0.118	0.469	1.357	37.283	3.615	8.568	0.289	0.289	0	1.314	2.541	2.709	1.641	0.284	0.752	4.353	3.673	8.745	2.019	2.385	3.173
ALPL		0.079	0.05	0.304	0.144	4.664	0.085	2.296	12.468	0.381	3.979	2.166	2.166	0.497	5.028	10.071	2.99	4.646	3.62	3.349	5.117	0.531	1.715	2.736	3.043	2.873
ALPP		0	0	0	0	0	0	0	0	0	0	0	0	0	0.045	0	0	0.011	0	0	0	0	0	0	0	0
ALPPL2		0	0	0	0	0	0	0	0	0	0	0	0	0	0.091	0	0	0.023	0	0	0	0	0	0	0.031	0.00448
ALS2		13.271	23.352	27.371	21.332	20.308	4.474	21.225	41.072	9.323	19.28	20.94	20.94	19.201	11.595	7.342	13.404	12.885	15.332	18.522	16.038	22.325	22.034	26.64	22.685	20.511
ALS2CL		0	0.05	0	0.017	0	0	0	0.733	0	0.147	0	0	0	0.091	0	0	0.023	0	0	0	0	0	0	0.063	0.00896
ALS2CR11		0.079	11.601	0.304	3.995	2.125	4.857	2.679	65.031	10.465	17.031	1.877	1.877	0.142	3.488	5.647	0.317	2.398	3.443	0.888	4.048	4.367	5.744	3.648	4.518	3.808
ALS2CR12		49.607	32.803	88.197	56.869	14.109	38.901	29.332	58.43	22.832	32.721	53.362	53.362	40.815	9.376	16.848	31.064	24.526	32.297	40.529	35.665	38.161	121.231	41.556	63.096	53.219
ALS2CR4		0	0.05	11.557	3.869	0	1.023	1.079	4.523	0	1.325	1.589	1.589	1.881	0.226	1.788	1.442	1.335	2.981	0.683	2.749	0.327	0.429	0.651	0.502	1.189
ALS2CR8		101.663	46.755	27.067	58.495	31.17	36.728	54.767	66.864	63.36	50.578	43.903	43.903	50.326	38.59	26.637	50.096	41.412	61.506	61.648	43.073	50.609	74.162	38.234	56.413	55.092
ALX1		0	0	0	0	0	0	0	6.479	0	1.296	0	0	0	0	0	0	0	0	0	0	0	0	0	0	0
ALX3		2.686	0.1	0	0.929	1.358	18.023	2.888	3.545	0.381	5.239	9.098	9.098	1.207	1.948	1.6	0.176	1.233	0.177	2.939	2.215	1.469	1.972	0.912	0.91	1.513
ALX4		0	0.15	0	0.05	0.118	2.258	1.357	68.82	7.611	16.033	0	0	0.071	3.85	0	0.528	1.112	3.939	1.435	2.062	0.857	0.6	2.28	0.784	1.708
ALYREF		0.237	0	0	0.079	1.535	1.193	1.079	0	2.093	1.18	8.015	8.015	0.213	1.721	2.635	1.548	1.529	0	0.273	0	0.245	6.002	0	1.004	1.075
AMBN		0	0	0	0	0	0	0.07	1.222	0	0.258	0.072	0.072	0	0.181	0	0	0.045	0.248	0	0.153	0.082	0	0.065	0.031	0.083
AMBP		0	0.05	48.356	16.135	0	0.085	0.07	8.312	2.664	2.226	0	0	7.347	0.589	0.188	0	2.031	1.171	0.615	0.076	0.571	0	0.456	0.251	0.449
AMBRA1		168.727	159.767	115.264	147.919	242.337	140.307	207.098	202.183	196.168	197.618	176.694	176.694	189.841	175.693	192.766	174.95	183.312	210.035	220.074	256.069	209.17	234.317	208.173	240.87	225.53
AMD1		43.762	69.457	42.578	51.932	42.269	52.578	71.399	42.539	44.142	50.585	80.296	80.296	47.309	33.472	33.037	44.151	39.492	36.91	38.205	58.576	60.119	39.353	24.817	37.588	42.224
AMDHD1		0	0.45	11.557	4.002	0.059	2.088	1.496	5.256	2.474	2.275	4.91	4.91	7.95	1.359	0.565	1.583	2.864	1.491	2.529	0.458	2.041	0	0.456	1.506	1.211
AMDHD2_1		17.22	3.6	11.861	10.894	8.796	10.567	17.223	22.981	19.978	15.909	31.411	31.411	0.142	20.246	20.99	4.89	11.567	13.948	13.806	19.093	19.835	5.144	14.981	11.829	14.091
AMDHD2_2		2.37	6.001	0	2.79	0.118	0.213	0.626	0	6.469	1.485	1.155	1.155	4.614	3.533	2.071	3.483	3.425	0	1.64	1.757	2.245	2.315	0.716	0.596	1.324
AMELX		0	0	0	0	0	0	0	0	0	0	0	0	0	0	0	0	0	0	0	0	0	0	0	0	0
AMELY		0	0.05	0	0.017	0	0	0.244	1.956	0	0.44	0	0	0.035	0	0	0	0.00887	1.313	0.888	0	0.041	0	0	0.031	0.325
AMER1		2.054	25.553	29.5	19.036	12.751	4.176	3.932	4.645	1.142	5.329	4.26	4.26	0.106	1.993	5.083	3.307	2.622	2.875	3.964	5.117	2.204	4.03	1.694	4.298	3.454
AMER2		0	0	0	0	0	0	0	0	0	0	0	0	0	0	0	0	0	0	0	0	0	0	0	0	0
AMER3		0	0.1	0	0.033	0	0	0	2.2	0	0.44	0	0	0	0.181	0	0.176	0.089	0	0	0	0	0	0	0.157	0.022
AMFR		190.371	141.765	102.795	144.977	139.912	121.347	185.073	115.026	167.247	145.721	147.305	147.305	177.455	82.388	113.231	171.221	136.074	143.702	190.138	191.536	184.029	96.025	149.225	145.112	157.11
AMH		0	0	0	0	0	0	0	0	0	0	0	0	0	0	0	0	0	0	0	0	0	0	0	0	0
AMHR2		0	0	0	0	0	0	0.035	3.545	0	0.716	0	0	0.035	0.091	0	0	0.032	0	0.068	0	0.204	0.943	0	0.314	0.218
AMICA1		14.614	17.552	46.227	26.131	11.335	6.562	8.107	24.203	3.996	10.84	35.382	35.382	1.42	12.048	22.778	9.534	11.445	16.077	11.482	10.615	4.163	24.006	6.448	5.177	11.138
AMIGO1		0	0	0	0	0	0.724	0.104	0	0	0.166	0	0	0	0	0	0	0	0	0.615	0	0.163	0	0	0	0.111
AMIGO2		1.185	0	0.304	0.496	2.538	0.341	1.67	2.811	1.522	1.777	0	0	0	0.181	0	0.528	0.177	0	0.273	0.535	1.143	0	0	0.126	0.297
AMIGO3		1.422	0	0	0.474	0	0	0	0	0	0	0	0	0	0.544	0	0	0.136	0	0	1.68	0	0	0	0.251	0.276
AMMECR1		93.211	94.71	120.738	102.886	55.552	67.192	87.926	60.753	63.169	66.918	59.139	59.139	85.001	50.457	72.381	83.728	72.892	97.458	82.288	94.317	99.136	93.195	113.922	152.83	104.735
AMMECR1L		12.639	5.901	14.598	11.046	4.25	17.725	12.317	6.845	4.757	9.179	8.665	8.665	0.639	10.961	11.389	7.071	7.515	13.735	11.961	10.615	15.224	2.486	1.824	5.083	8.704
AMN		0	0	0	0	0.354	1.15	0.383	0	2.664	0.91	0	0	0	0	0	0	0	0	0	0.229	0	0	0	0.094	0.046
AMN1		25.593	32.653	21.289	26.512	33.177	20.963	15.727	33.004	8.372	22.249	11.409	11.409	15.829	8.425	20.519	21.214	16.497	12.635	24.263	15.58	32.284	16.204	20.518	27.799	21.326
AMOT		2.528	2.45	0	1.659	3.365	1.491	3.653	10.39	5.328	4.846	0.867	0.867	0.674	2.355	3.953	0.774	1.939	4.578	0.888	2.367	1.428	5.487	5.015	3.765	3.361
AMOTL1		0.948	0	0	0.316	1.358	1.193	1.253	62.953	12.177	15.787	2.094	2.094	0.106	2.536	1.6	1.653	1.474	1.491	3.144	1.222	1.388	5.659	0.391	0.596	1.984
AMOTL2		0	1.85	0	0.617	0	0	0	6.723	0	1.345	0	0	0.035	0	0	0	0.00887	0	0	0	0	0	0	0	0
AMPD1		0	0.05	0	0.017	0	0	0.278	6.112	0	1.278	0	0	0.035	2.627	0.471	0.07	0.801	0.532	0.957	1.604	0.367	0.257	0	0.471	0.598
AMPD2		0.079	0	0	0.026	1.83	1.108	12.283	12.346	0	5.513	14.369	14.369	19.91	11.686	18.072	1.724	12.848	2.2	3.212	5.499	3.02	1.286	3.322	1.318	2.837
AMPD3		11.296	25.803	26.459	21.186	73.734	32.254	21.016	36.427	20.359	36.758	6.066	6.066	16.965	21.016	14.683	19.947	18.153	14.622	16.813	17.489	16.366	15.004	23.384	17.696	17.339
AMPH		19.274	23.002	5.474	15.917	15.526	16.361	15.866	155.365	32.156	47.055	2.238	2.238	21.153	12.909	11.012	9.147	13.555	18.668	15.309	19.856	33.263	35.152	35.759	40.443	28.35
AMT		16.43	4.801	0	7.077	0.177	0.852	1.531	0.611	0.381	0.71	5.055	5.055	0	4.303	2.071	3.025	2.35	0.639	1.845	2.062	1.714	1.886	2.996	2.071	1.888
AMTN		0.079	0	0	0.026	0	0.469	0.139	9.657	1.142	2.281	0	0	0.035	0.181	0	0	0.054	0.177	0	0.076	0	0	0	0.188	0.063
AMY2B		62.957	53.056	92.15	69.388	37.31	58.415	58.907	81.9	41.098	55.526	48.091	48.091	30.877	33.336	25.508	78.135	41.964	76.483	65.202	73.468	69.506	111.029	69.304	110.316	82.187
AMZ1		6.082	0	15.206	7.096	0.118	0.043	0.87	4.767	0.381	1.236	1.011	1.011	0.071	2.038	0.565	0.07	0.686	0.355	2.939	1.604	0.98	0.171	0.586	1.13	1.109
AMZ2		14.456	9.001	20.376	14.611	5.313	16.915	8.107	5.378	17.315	10.606	15.669	15.669	17.71	9.512	7.153	7.493	10.467	7.843	17.36	13.594	4.041	26.75	8.924	8.973	12.498
ANAPC1		81.678	46.105	76.032	67.938	51.419	50.405	45.477	76.032	44.333	53.533	48.452	48.452	37.869	23.643	22.307	42.357	31.544	53.236	46.27	52.772	48.119	79.992	59.013	70.658	58.58
ANAPC10		234.212	227.724	98.841	186.926	217.956	195.953	229.332	196.437	170.862	202.108	169.762	169.762	119.392	147.203	167.07	227.755	165.355	215.678	242.491	189.474	287.206	164.271	146.815	191.046	205.283
ANAPC11		3.476	1.35	0	1.609	3.424	0	0	0.122	1.142	0.938	1.589	1.589	0	1.857	0	0.035	0.473	0	0	0.076	0	0	0	0	0.011
ANAPC13		0.158	6.801	0	2.32	0.177	0.256	3.549	0.367	3.996	1.669	2.888	2.888	1.952	2.083	1.035	1.372	1.611	1.952	2.665	0.458	0.735	8.145	0.847	0.847	2.236
ANAPC16		0.474	0	0	0.158	0	0	0.139	0	0	0.028	1.877	1.877	0	0	0	0	0	0.142	0	0	0	0	0	0	0.02
ANAPC2		0	0	0	0	0	0	0.139	0	0	0.028	0	0	0	0.453	0	0	0.113	0	0	0	0	0	0	0	0
ANAPC4		45.657	51.855	76.944	58.152	41.206	44.482	43.598	51.829	47.567	45.737	69.176	69.176	94.229	38.454	48.944	49.639	57.816	41.95	63.63	54.223	57.017	77.934	61.097	69.591	60.777
ANAPC5		86.022	130.814	83.939	100.258	93.57	133.064	95.999	44.739	72.302	87.935	105.28	105.28	154.173	74.779	64.945	93.649	96.887	83.368	111.882	98.365	93.137	109.057	93.013	104.041	98.98
ANAPC7		39.022	17.252	36.495	30.923	10.98	19.898	27.14	33.982	45.474	27.495	16.969	16.969	72.331	28.308	36.52	24.38	40.385	33.432	29.936	30.472	32.569	32.58	32.568	30.215	31.682
ANG		0	0	0	0	0	0	0	0	0	0	0	0	0	0	0	0	0	0	0	0	0	0	0	0	0
ANGEL1		10.98	17.652	7.603	12.078	4.369	9.629	10.786	7.946	30.824	12.711	11.265	11.265	11.393	9.557	10.918	7.634	9.875	12.031	14.216	12.83	11.877	2.658	11.334	13.303	11.178
ANGEL2		37.047	53.106	100.362	63.505	41.619	108.607	58.525	27.626	70.59	61.393	54.806	54.806	146.578	42.485	50.733	51.644	72.86	54.478	38.957	52.314	51.466	45.697	50.35	40.788	47.722
ANGPT1		1.817	1.55	3.65	2.339	5.844	6.263	2.958	77.377	7.23	19.935	1.228	1.228	2.236	2.355	3.388	2.005	2.496	2.804	1.162	2.902	2.571	5.316	7.686	3.922	3.766
ANGPT2		0	0	0	0	0	0	0.348	0	0	0.07	0	0	0	0.045	0	0	0.011	0	0	0.382	0	0	0	0	0.055
ANGPT4		0.079	5.251	1.521	2.283	0	1.065	7.829	25.792	6.279	8.193	0.433	0.433	0.39	8.787	19.766	8.654	9.399	7.453	3.622	7.866	9.428	14.489	14.134	15.343	10.334
ANGPTL1		0	0	0	0	0	0	0	0	0	0	0	0	0	0	0	0	0	0	0	0	0	0	0	0	0
ANGPTL2		0	0	0	0	0	0	0	0	0	0	0	0	0	0	0	0	0	0	0	0	0	0	0	0	0
ANGPTL3		0	0	0	0	0	0	0	0	0	0	0	0	0	0	0	0	0	0	0	0	0	0	0	0	0
ANGPTL4		0	0	0	0	0	0	1.218	7.334	0.19	1.748	2.672	2.672	0	0.725	0.659	0.985	0.592	0.035	0	1.375	0.571	0	0	1.004	0.427
ANGPTL5		1.659	0.05	0	0.57	0.767	0.043	0.626	5.378	3.425	2.048	0	0	0.177	0.045	0.471	0	0.173	0.319	0	0.687	0.041	0.086	0	0.565	0.243
ANGPTL6		0.316	0.45	0	0.255	0.118	1.065	2.679	2.811	3.235	1.982	4.405	4.405	8.518	1.585	0.659	3.624	3.596	1.704	0	2.138	0.816	3.001	2.54	0.314	1.502
ANGPTL7		0	0	0	0	0	0	0	0	0	0	0	0	0	0	0	0	0	0	0	0	0	0	0	0	0
ANHX		0	0	0	0	0	0.128	0.035	2.689	0	0.57	0	0	0.745	0	0	0	0.186	0	0.137	0	0.041	0	0	0.031	0.03
ANK1		1.106	5.651	0	2.252	0.236	0.043	1.461	62.219	8.943	14.58	2.744	2.744	0.177	1.178	12.424	0.563	3.586	0.39	4.237	0.916	6.326	9.26	2.345	1.537	3.573
ANK2		2.686	3	1.521	2.402	7.556	2.045	1.705	270.147	26.828	61.656	4.549	4.549	5.359	2.174	5.647	2.533	3.928	2.662	4.374	4.277	3.469	0.6	4.69	3.545	3.374
ANK3		557.527	732.828	384.111	558.155	750.743	759.566	594.189	362.682	453.412	584.118	284.645	284.645	283.928	303.51	383.178	805.692	444.077	628.471	587.912	543.374	731.912	443.085	437.775	508.943	554.496
ANKAR		24.251	55.406	35.279	38.312	51.714	40.776	41.788	58.186	43.762	47.245	39.859	39.859	72.721	22.692	36.991	41.653	43.514	38.188	43.058	55.674	52.037	31.122	53.867	42.012	45.137
ANKDD1A		2291.25	3454.97	2006.62	2584.28	2413.51	2333.75	2147.43	2136.97	3035.37	2413.41	3208.65	3208.65	10534.2	4971.39	3331.99	1802.13	5159.92	3278.93	3213.28	2757.11	3537.53	2890	10061.7	2939.14	4096.82
ANKDD1B		3.792	5.451	1.521	3.588	1.299	2.003	1.044	17.236	0.761	4.468	1.3	1.3	0.071	0.634	0.376	0.352	0.358	0.923	3.759	2.52	1.265	1.286	4.69	2.259	2.386
ANKEF1		0	0	0	0	0	0	0	4.645	0	0.929	0	0	0	0	0	0	0	0	0	0	0	0	0	0	0
ANKFN1		3.713	8.001	16.727	9.48	3.719	4.516	5.184	154.999	18.456	37.375	10.326	10.326	8.376	3.805	4.047	3.237	4.866	10.328	6.425	7.408	5.143	10.546	2.215	7.091	7.022
ANKFY1		71.646	76.558	90.021	79.408	58.149	61.611	74.983	131.529	47.758	74.806	41.087	41.087	148.104	56.526	51.58	54.705	77.729	50.468	64.724	75.225	79.832	82.564	79.53	87.161	74.215
ANKH		172.44	230.324	136.249	179.671	151.896	195.825	203.619	249.489	308.807	221.927	106.435	106.435	94.796	188.148	196.907	191.66	167.878	200.452	187.268	227.201	203.783	147.124	204.786	189.446	194.294
ANKIB1		285.478	312.583	184.909	260.99	194.106	179.421	230.793	166.978	222.996	198.859	145.861	145.861	179.797	136.287	163.305	223.991	175.845	239.882	216.247	219.335	267.371	316.453	261.584	283.541	257.773
ANKK1		0	0.75	0.304	0.351	0	0	0	0	0	0	3.249	3.249	0	0.045	0	0.141	0.047	0.745	0	1.757	0.367	0	2.866	1.381	1.017
ANKLE1		4.029	5.201	0	3.076	2.657	2.343	1.949	1.345	0	1.659	4.26	4.26	0	2.627	0.282	0.774	0.921	0.284	0.273	0.611	1.143	1.629	0.261	1.632	0.833
ANKMY1		50.792	22.502	82.114	51.803	44.512	26.161	45.338	135.929	62.599	62.908	39.209	39.209	31.871	33.608	49.039	19.806	33.581	67.22	66.432	60.103	44.446	40.982	59.925	67.771	58.126
ANKMY2		62.799	33.204	63.258	53.087	28.573	20.835	28.427	34.227	34.248	29.262	16.752	16.752	31.374	25.591	21.366	24.696	25.757	15.297	18.248	22.758	34.488	52.556	33.61	40.788	31.106
ANKRA2		28.437	15.352	7.907	17.232	26.625	25.053	23.173	12.102	20.549	21.5	35.96	35.96	30.558	13.497	22.213	37.572	25.96	25.198	12.439	18.558	32.12	17.062	18.694	15.092	19.88
ANKRD1		0	0	0	0	0	0	0.313	16.135	0	3.29	0	0	0	0	0	0.211	0.053	0.035	0	0.458	0	0.429	0.065	0	0.141
ANKRD10		249.062	275.379	337.276	287.239	252.963	229.74	214.649	125.172	235.173	211.539	190.197	190.197	385.361	140.137	186.554	183.639	223.923	167.126	190.753	203.985	199.538	204.052	161.731	174.668	185.979
ANKRD11		252.301	346.787	464.705	354.597	323.982	269.11	506.507	379.795	347.432	365.365	419.314	419.314	291.913	457.054	488.221	442.353	419.885	422.873	482.932	603.63	450.787	420.537	439.86	476.626	471.035
ANKRD12		1390.1	1734.08	1417.84	1514.01	1835.5	1499.07	1482.08	841.246	1391.82	1409.94	1265.23	1265.23	1343.62	964.474	1254.39	1360.97	1230.86	1958.56	1855.39	1224.75	1722.58	1310.91	1490.56	1446.22	1572.71
ANKRD13A		84.601	95.51	84.851	88.321	77.099	82.744	82.081	45.351	58.793	69.214	71.992	71.992	67.965	68.257	116.996	45.593	74.703	69.633	76.958	75.301	77.709	79.906	89.105	69.622	76.891
ANKRD13B		3.476	1.9	0	1.792	0.059	0.639	1.496	3.789	1.712	1.539	5.777	5.777	0	3.714	3.577	0.563	1.963	0.213	1.162	1.527	1.877	0.6	1.563	0.345	1.041
ANKRD13C		153.877	151.766	163.316	156.32	166.064	187.9	158.768	152.798	209.296	174.965	93.726	93.726	91.283	125.281	130.55	124.959	118.018	217.665	237.707	130.364	155.378	122.689	170.85	147.591	168.892
ANKRD13D		54.347	35.604	57.176	49.042	24.44	32.595	61.169	67.965	42.05	45.644	45.636	45.636	58.56	39.541	29.931	24.45	38.121	41.169	36.155	56.208	36.161	33.094	78.814	65.449	49.579
ANKRD16		0	0.05	0	0.017	0.118	0.256	0.452	2.567	1.522	0.983	0.072	0.072	0.035	0.091	0	0.985	0.278	0.568	1.23	0.382	0.082	1.286	0.521	0.533	0.657
ANKRD17		474.664	597.463	552.597	541.575	486.327	443.205	469.589	281.271	452.08	426.494	357.648	357.648	446.477	270.672	314.562	454.42	371.533	585.527	535.695	422.098	488.458	823.926	609.798	780.844	606.621
ANKRD18A		0	5.551	0.304	1.952	13.047	11.802	0.835	7.334	10.275	8.659	0.144	0.144	0.568	1.721	0.565	0.035	0.722	1.42	3.486	1.604	2.735	1.886	2.866	2.165	2.309
ANKRD18B		0	0	0	0	1.535	0.639	0.209	16.624	0	3.801	0.072	0.072	0	0.544	1.506	0	0.512	0.071	1.299	0	0.775	1.029	0.977	0.157	0.615
ANKRD2		0	0.05	0	0.017	0.059	0	0.313	6.479	0	1.37	0	0	0	0.317	0.188	0	0.126	0.071	0.41	0	0.245	0	0	0.031	0.108
ANKRD22		0	8.301	0	2.767	3.365	6.775	0.8	25.303	0	7.249	1.805	1.805	0.035	0.679	0.282	0.774	0.443	0.142	0.068	1.069	0.041	1.8	3.322	0.345	0.97
ANKRD23		3.634	1.15	16.727	7.17	0	0.043	0.522	0	6.659	1.445	0.072	0.072	3.656	3.08	3.671	0.915	2.83	1.242	1.094	0.764	3.061	4.544	0.977	1.506	1.884
ANKRD24		0.079	0.15	0	0.076	0.295	2.003	1.079	20.658	0.761	4.959	3.899	3.899	0.035	1.404	0.565	0.035	0.51	0.745	0.41	0.764	0.449	1.2	1.042	1.224	0.833
ANKRD26		16.746	33.704	6.995	19.148	7.025	25.352	20.598	48.04	9.704	22.144	17.186	17.186	22.04	10.78	7.153	26.174	16.537	34.497	29.662	16.649	23.794	50.842	41.752	41.729	34.132
ANKRD27		41.313	38.704	55.351	45.123	38.254	20.793	34.795	21.881	37.293	30.603	20.796	20.796	79.287	29.939	31.155	23.782	41.041	25.553	28.227	29.097	31.059	36.695	42.924	35.486	32.72
ANKRD28		161.46	184.47	221.708	189.212	415.604	364.466	209.29	108.181	182.468	256.002	381.838	381.838	143.313	107.798	112.855	154.616	129.645	422.483	289.103	208.261	260.636	199.68	213.253	249.216	263.233
ANKRD29		0.079	0.15	0	0.076	0.886	0.213	0.522	5.867	1.332	1.764	1.95	1.95	0.142	0.589	0.847	1.266	0.711	0.497	0.478	3.208	0.49	1.029	0.326	0.502	0.933
ANKRD30A		0.632	3	2.737	2.123	2.893	1.875	3.097	38.016	4.186	10.013	3.322	3.322	15.545	6.386	2.259	4.011	7.05	8.518	6.766	7.942	4.122	6.173	4.755	2.949	5.889
ANKRD30BL		0	0	0	0	0	0	0	3.912	0	0.782	0	0	0	0	0.471	0	0.118	0	0	0	0	0.086	0.065	0.031	0.026
ANKRD31		10.111	24.453	17.031	17.198	6.258	6.263	9.047	103.781	15.412	28.152	7.004	7.004	7.347	6.432	5.365	6.086	6.307	6.956	9.432	11.456	8.244	9.602	10.161	11.609	9.637
ANKRD32		125.203	171.418	75.727	124.116	101.717	80.955	108.733	87.645	104.458	96.702	100.947	100.947	49.545	60.602	70.687	150.113	82.737	95.861	99.512	95.921	122.604	111.371	128.642	125.785	111.385
ANKRD33		0	0	0	0	0	0	0	0	0	0	0	0	0	0	0	0	0	0	0	0	0	0	0	0	0
ANKRD33B		5.845	24.503	13.077	14.475	12.929	25.266	16.18	75.054	22.262	30.338	1.877	1.877	11.96	12.093	25.225	6.825	14.026	44.222	46.68	10.768	16.285	10.717	11.334	10.072	21.44
ANKRD34A		0	0	0	0	0	0	0	0	0	0	0	0	0	0	0	0	0	0	0	0	0	0	0	0	0
ANKRD34B		0.079	0	0	0.026	0	0.085	0.104	0.856	0.571	0.323	0	0	0	0.679	0	0.07	0.187	0	0	0	0.449	0	0.065	0	0.073
ANKRD34C		0.079	0	0	0.026	0	0	0	0.856	0	0.171	0	0	0	0.045	0	0	0.011	0	0	0	0	0	0	0	0
ANKRD35		0	0.35	0	0.117	0	0.043	0.278	24.814	6.469	6.321	0.072	0.072	0.035	0.544	0.659	0.844	0.521	0.355	0.205	0.076	0	0.343	0	0.471	0.207
ANKRD36		98.74	78.158	171.831	116.243	117.656	53.771	73.834	78.11	86.953	82.065	107.518	107.518	56.005	43.663	61.934	81.125	60.682	80.955	130.814	75.683	112.483	140.436	96.01	100.872	105.322
ANKRD36C		203.168	181.019	70.557	151.581	144.93	154.836	148.365	102.925	136.804	137.572	91.416	91.416	90.147	88.684	107.395	144.941	107.792	109.347	88.781	161.676	225.414	150.724	130.987	192.269	151.314
ANKRD37		0	0	0	0	0.767	0.639	2.157	2.689	0.571	1.365	0.217	0.217	1.278	2.718	1.224	2.005	1.806	2.129	0	0	1.102	1.886	0.326	0.91	0.908
ANKRD39		24.646	6.801	2.737	11.394	5.077	9.502	11.273	8.801	24.545	11.84	11.553	11.553	3.123	3.125	6.965	11.926	6.285	8.979	9.363	6.873	18.203	13.032	11.464	11.076	11.284
ANKRD40		21.644	4.35	0.304	8.766	3.247	12.101	7.098	3.912	9.704	7.212	9.893	9.893	0.426	7.836	6.589	1.302	4.038	8.624	10.047	4.048	11.305	15.518	4.234	4.549	8.332
ANKRD42		28.437	39.304	59.913	42.551	32.587	42.565	56.437	64.297	52.134	49.604	84.412	84.412	25.27	39.088	30.026	35.848	32.558	48.622	43.878	59.874	51.058	44.411	39.342	42.702	47.127
ANKRD44		1625.74	2296.24	1695.2	1872.39	1447.77	1612.91	1814.4	1008.22	1429.3	1462.52	1151.36	1151.36	1592.34	1156.97	1496.38	1749.89	1498.89	1711.44	1897.08	2004.72	2199.61	1890.83	2049.23	2731.87	2069.25
ANKRD45		0.237	2.3	0	0.846	0.354	0.597	1.496	34.716	1.712	7.775	2.6	2.6	0.142	1.631	0.941	1.865	1.145	1.633	3.827	1.069	1.877	1.715	0.847	1.286	1.751
ANKRD46		72.989	40.754	2.129	38.624	43.863	36.003	41.928	45.228	41.859	41.776	47.441	47.441	36.343	20.246	26.355	52.524	33.867	42.27	42.374	44.677	41.344	27.864	45.66	38.466	40.379
ANKRD49		15.245	18.502	0.304	11.351	9.8	15.381	12.735	3.545	14.27	11.146	22.385	22.385	28.038	7.156	10.354	18.716	16.066	9.618	4.853	4.659	10.734	7.631	14.655	11.044	9.028
ANKRD50		12.244	3.15	15.815	10.403	27.097	13.975	6.75	42.417	5.708	19.189	3.827	3.827	2.058	6.522	5.647	4.327	4.639	1.881	8.612	3.36	6.653	13.375	8.728	4.11	6.674
ANKRD52		3.16	0.9	0	1.353	5.431	2.642	6.333	19.68	1.142	7.046	4.91	4.91	18.739	5.571	7.718	5.945	9.493	4.827	3.759	7.026	4.49	6.344	8.533	4.236	5.602
ANKRD53		0	0	0	0	0	0	0	2.567	0	0.513	0	0	0	0	0	0.07	0.018	0	0	0	0.041	0	0	0	0.00583
ANKRD54		3.397	2.55	1.825	2.591	5.195	2.556	8.386	5.99	2.283	4.882	2.166	2.166	12.457	3.714	3.388	1.935	5.374	0.568	7.655	5.957	8.775	3.772	5.992	5.083	5.4
ANKRD55		16.509	37.454	27.371	27.112	11.158	20.196	13.187	33.738	8.372	17.33	6.571	6.571	9.228	6.522	5.459	21.741	10.738	9.476	6.766	16.801	31.998	13.032	8.402	12.613	14.156
ANKRD6		9.4	14.051	16.423	13.291	0.59	11.845	8.768	94.246	25.306	28.151	38.631	38.631	20.23	24.413	21.272	17.731	20.911	12.67	22.554	40.018	31.263	51.528	17.261	14.527	27.117
ANKRD60		0	0	0	0	0	0	0.174	21.636	1.522	4.666	0	0	0	0	1.506	0	0.376	0.035	0	0	0	0	0	0	0.00507
ANKRD61		0	0	0	0	0	0	0	0	0	0	0	0	0	0	0	0	0	0	0	0	0	0	0	0	0
ANKRD62		0	0	0	0	0	1.278	0.035	13.202	1.522	3.207	0.361	0.361	0.248	0.317	0.188	0	0.188	0.426	0.888	0	0.163	0	0.326	1.224	0.432
ANKRD63		0	0	0	0	0	0	0	0	0	0	0	0	0	0	0	0	0	0	0	0	0	0	0	0	0
ANKRD7		0	0	0	0	0	0	0.104	12.102	0.381	2.517	0	0	0	0.045	0	0.07	0.029	0	0.068	0.153	0	0	0	0.282	0.072
ANKRD9		0	0	0	0	0	0	0	0	0	0	0	0	0.071	0.362	1.129	0	0.391	0	0	0	0	0	0	0	0
ANKS1A		209.724	192.52	292.265	231.503	176.572	165.019	227.418	366.593	220.712	231.263	120.732	120.732	193.71	209.617	237.757	157.923	199.752	209.289	243.517	223.535	251.698	235.689	568.632	422.19	307.793
ANKS1B		10.585	15.002	2.129	9.238	21.489	10.013	12.596	623.05	80.103	149.45	9.748	9.748	9.299	10.87	8.565	8.302	9.259	18.739	16.403	13.594	20.488	6.259	11.855	16.755	14.87
ANKS3		11.217	6.451	0.608	6.092	2.184	6.988	8.559	15.647	5.137	7.703	7.365	7.365	7.134	7.111	8.377	7.282	7.476	6.566	6.698	10.31	10.938	20.405	11.659	8.189	10.681
ANKS4B		0	0	0	0	0	0	0	11.857	0.19	2.409	0	0	0.035	0.362	0	0.035	0.108	1.029	0.068	0.153	0.041	0	0	0.031	0.189
ANKS6		3.555	10.801	24.938	13.098	3.247	3.366	5.393	36.549	13.129	12.337	2.744	2.744	5.75	6.25	8.754	6.719	6.868	6.246	6.219	14.281	9.51	10.117	10.291	12.487	9.879
ANKUB1		0.553	0.1	0	0.218	0.472	0.128	1.044	26.404	0	5.609	0.217	0.217	0.142	0.544	0.847	0.422	0.489	0.106	1.025	1.909	0.041	2.915	0.586	0.22	0.972
ANKZF1		30.728	8.551	23.722	21	19.304	3.622	17.397	8.312	18.646	13.456	13.431	13.431	37.62	15.626	16.848	14.951	21.262	14.019	7.518	10.615	9.877	31.122	11.138	14.276	14.081
ANLN		9.874	2.05	1.521	4.482	5.903	1.023	2.784	50.362	1.142	12.243	8.593	8.593	2.342	4.801	2.259	3.272	3.169	5.146	11.687	1.986	2.408	21.52	0.326	3.2	6.61
ANO10		113.354	126.513	113.743	117.87	116.357	64.295	108.699	184.947	96.086	114.077	50.474	50.474	62.819	89.952	107.113	101.002	90.222	101.326	83.245	131.891	121.053	138.55	153.85	173.224	129.02
ANO2		2.607	1.2	3.954	2.587	4.132	1.704	1.983	315.498	57.461	76.156	6.21	6.21	0.426	5.888	4.33	3.94	3.646	4.543	4.511	3.589	3.224	3.172	2.605	3.608	3.608
ANO3		4.977	2.45	0	2.476	7.852	0.597	4.245	110.015	23.974	29.336	2.961	2.961	3.23	2.944	3.388	2.744	3.077	4.827	3.281	2.673	6.081	0.343	2.801	3.012	3.288
ANO4		1.975	5.951	0.608	2.845	1.476	2.812	2.61	181.769	12.368	40.207	2.311	2.311	0.568	2.899	5.553	1.442	2.616	4.969	2.871	4.2	1.877	2.572	3.192	3.012	3.242
ANO5		1.896	0.25	0	0.715	9.209	7.542	0.209	60.997	12.177	18.027	0.144	0.144	0.177	0.136	0.282	0.422	0.254	3.656	8.953	0.229	0.082	4.115	0.13	0.377	2.506
ANO6		210.751	233.575	149.934	198.087	210.163	168.897	196.242	208.172	170.672	190.829	206.299	206.299	107.68	141.949	149.469	204.079	150.794	153.072	200.8	241.482	248.433	230.288	247.254	335.311	236.663
ANO7		0	0	0.304	0.101	0.118	0.852	0.418	7.212	7.421	3.204	0.144	0.144	0	0.725	2.353	0	0.769	0.781	0.888	0.764	2.775	3.858	0.391	0.22	1.382
ANO8		0.079	2.7	0	0.926	0.354	0	0.87	1.1	3.615	1.188	0	0	0.035	1.132	0.282	1.478	0.732	0.39	0.683	2.597	2.041	3.001	0.195	0.973	1.411
ANO9		4.74	0.3	0	1.68	5.49	0.511	1.879	0.733	0.381	1.799	0.217	0.217	0.106	1.449	4.33	0.387	1.568	0	0.957	3.36	0.082	3.087	2.801	0.565	1.55
ANP32A		220.072	171.568	223.533	205.058	206.621	223.648	171.747	98.402	165.534	173.19	232.511	232.511	45.783	210.795	362.471	192.083	202.783	170.285	142.638	124.025	122.196	306.164	81.94	137.08	154.904
ANP32B		779.1	777.582	958.91	838.531	581.845	451.513	316.701	124.072	374.831	369.792	1063.63	1063.63	107.573	301.472	299.879	482.528	297.863	375.457	442.061	140.521	261.004	563.202	165.053	227.755	310.722
ANP32E		0	0	0	0	0	0	0	0	0	0	0	0	0	0	0	0	0	0	0	0	0	0	0	0	0
ANPEP		1.343	0.1	0	0.481	2.598	11.504	0.8	45.595	5.137	13.127	0.217	0.217	2.165	30.165	43.391	0.141	18.966	1.739	8.27	1.986	0.449	1.886	0.456	0.094	2.126
ANTXR1		0.158	0.1	16.727	5.662	0	0.383	0.418	125.906	14.651	28.271	2.238	2.238	1.384	1.087	4.33	0.141	1.735	0.461	0.137	1.604	3.959	0.943	0.847	1.161	1.302
ANTXR2		383.033	580.161	624.675	529.29	805.468	808.906	450	414.022	318.701	559.419	575.14	575.14	374.465	861.206	1046.75	297.13	644.888	745.52	686.945	409.115	451.808	334.629	627.254	615.651	552.989
ANXA1		102.769	106.261	129.254	112.761	191.272	146.57	108.907	24.937	33.107	100.959	347.467	347.467	28.641	60.874	41.791	60.615	47.98	70.094	60.691	85.993	57.302	73.39	62.986	72.101	68.937
ANXA10		11.138	13.951	0.912	8.667	7.734	3.196	7.237	10.757	5.328	6.85	3.249	3.249	0	2.944	3.953	6.156	3.263	2.662	5.399	9.775	5.877	14.318	5.146	6.495	7.096
ANXA11		5.687	0.15	12.165	6.001	0	3.749	2.575	0.367	1.332	1.605	4.477	4.477	3.514	6.839	5.271	2.533	4.539	3.194	0.137	2.062	2.122	2.658	1.824	2.071	2.01
ANXA13		0	0.05	0.304	0.118	0	0.128	0.104	27.137	7.421	6.958	0	0	1.917	1.087	0.376	0.457	0.959	0.958	0.82	0.229	2.041	0	0.782	0.282	0.73
ANXA2R		1.343	0	0	0.448	7.497	0.085	1.844	0	2.474	2.38	0	0	0.958	4.122	2.165	0.035	1.82	0	1.572	0.84	0.245	1.029	0.912	0.314	0.702
ANXA3		0.079	1.15	6.083	2.437	0	0.043	0.139	21.392	0.951	4.505	0	0	0	2.174	4.33	2.146	2.162	0.532	0.683	0.764	1.02	3.001	0.912	0.784	1.1
ANXA4		16.983	38.504	16.423	23.97	11.217	32.637	15.727	35.694	21.5	23.355	18.485	18.485	26.973	10.417	8.942	18.645	16.244	13.238	27.885	21.765	28.284	26.321	33.936	30.654	26.012
ANXA5		147.162	144.415	228.399	173.325	488.984	339.285	153.445	102.314	101.984	237.202	133.224	133.224	129.045	152.366	110.878	51.328	110.904	291.664	217.067	69.039	58.364	24.692	42.338	45.84	107
ANXA7		110.984	84.809	117.393	104.395	131.293	96.251	109.464	82.633	116.635	107.255	106.652	106.652	78.506	69.842	96.289	84.432	82.267	124.466	91.242	98.441	112.115	55.471	78.749	69.277	89.966
ANXA8L1		0	0.1	0	0.033	0	0	0	5.745	0	1.149	0	0	0	0	0	0	0	0	0	0	0	0	0.065	0.063	0.018
ANXA9		2.054	1.8	0	1.285	0.59	3.196	0.452	7.579	4.566	3.277	0	0	1.846	2.853	0.847	0.141	1.422	2.2	0	0.153	0.816	2.486	3.452	1.663	1.539
AOAH		3897.24	3460.97	2836.89	3398.36	3449.33	2858.89	3645.51	1812.92	2821.12	2917.55	2581.45	2581.45	3376.36	3242.05	5066.97	3056.61	3685.5	2996.67	2999.98	3740.3	7199.54	3656.4	3467.29	4766.39	4118.08
AOC1		1.422	0	0	0.474	0	0	0	0	0.381	0.076	0.072	0.072	0	0.317	0	0	0.079	0	0	0.076	0.082	0.086	0	0.094	0.048
AOC2		6.951	0	0	2.317	0	0.895	0	3.178	0	0.815	2.383	2.383	0.035	0.453	1.882	0.035	0.602	0	1.23	1.298	0.245	0	0	1.192	0.567
AOC3		0	0.1	0	0.033	0	2.983	0.104	0	0	0.617	0.867	0.867	0	0.317	0	0	0.079	0.142	0	1.222	0	0	0.065	0.031	0.209
AOX1		1.343	0.05	0	0.464	1.889	0.341	0.765	33.616	0	7.322	0	0	0.106	0.226	0.471	0.106	0.227	1.349	0.273	0.535	0.327	0.086	0.456	1.161	0.598
AP1AR		20.775	25.253	29.196	25.075	10.331	22.795	18.267	21.514	22.071	18.996	23.396	23.396	8.731	14.177	12.142	19.384	13.608	23.885	32.806	14.739	16.57	11.489	18.824	21.147	19.923
AP1B1		22.829	12.901	15.815	17.182	46.165	14.7	20.564	34.105	17.885	26.684	32.205	32.205	27.825	26.179	19.107	16.992	22.526	19.555	28.159	29.25	17.427	14.661	13.288	16.472	19.83
AP1G1		242.032	247.376	127.733	205.714	257.155	257.947	240.014	192.526	254.58	240.444	248.541	248.541	262.136	305.005	311.456	212.346	272.736	273.847	243.585	251.029	227.332	175.416	295.454	193.493	237.165
AP1G2		28.99	28.903	13.686	23.86	29.222	16.787	38.761	22.492	23.593	26.171	39.859	39.859	38.508	34.378	47.25	37.467	39.401	28.038	19.479	47.579	24.08	58.129	28.79	22.622	32.674
AP1M1		21.565	24.303	27.067	24.312	78.575	34.597	33.229	41.806	78.01	53.243	28.522	28.522	22.892	29.531	24.19	40.844	29.364	37.549	56.795	35.283	34.488	39.01	30.614	36.584	38.618
AP1M2		0	0.05	0	0.017	0	0	0.174	2.323	0.19	0.537	1.155	1.155	0.035	0.362	0.659	0.07	0.282	0.603	0.205	0.382	0.612	1.115	0.195	0.596	0.53
AP1S1		0	0.1	0	0.033	0	0	0.139	0.122	0	0.052	0.072	0.072	0	1.359	0	0.281	0.41	0.532	0.342	3.819	0	0	0.065	0.188	0.707
AP1S2		4.503	3.05	6.387	4.647	1.889	5.113	0.07	0.244	0	1.463	8.882	8.882	0.177	0.226	0.659	0.633	0.424	5.288	3.691	0.076	0	0	0	0.377	1.347
AP1S3		13.113	21.852	15.206	16.724	14.404	24.286	19.555	48.651	14.841	24.347	19.352	19.352	8.518	13.407	16.378	17.379	13.92	34.107	49.141	14.816	21.835	19.548	17	19.076	25.075
AP2A1		28.753	12.351	8.211	16.439	17.415	21.9	35.839	27.137	26.638	25.786	49.679	49.679	25.766	40.9	36.897	12.806	29.092	18.1	33.831	36.658	44.364	18.519	47.679	23.438	31.798
AP2A2		82.942	98.21	71.166	84.106	105.082	102.173	151.844	91.19	94.944	109.047	55.961	55.961	98.31	102.952	161.517	93.227	114.001	40.389	55.77	139.757	196.64	69.532	143.298	151.889	113.897
AP2B1		197.559	254.877	223.533	225.323	212.406	166.596	179.784	134.34	196.929	178.011	208.754	208.754	139.693	135.744	194.366	154.933	156.184	187.888	191.779	166.487	215.741	282.844	228.951	270.238	220.561
AP2M1		7.583	4.901	33.758	15.414	23.673	13.336	7.898	0.978	7.611	10.699	9.965	9.965	1.42	8.107	4.141	4.081	4.437	2.733	4.579	6.415	2.612	6.945	3.127	5.961	4.625
AP2S1		6.24	1.9	0.304	2.815	5.785	1.747	2.366	11.49	0.951	4.468	11.481	11.481	28.038	2.853	2.447	2.709	9.012	0.213	2.392	2.673	4.571	3.258	0	1.914	2.146
AP3B1		652.396	607.114	621.33	626.947	718.746	515.851	599.896	392.141	472.439	539.815	554.271	554.271	354.803	361.032	494.621	505.149	428.902	530.836	555.037	539.784	691.303	554.885	686.723	700.585	608.45
AP3B2		0.237	0.2	6.691	2.376	0	0.043	0.452	51.585	3.425	11.101	1.011	1.011	1.775	2.129	0.188	0.352	1.111	0.674	1.367	0.84	0.857	1.115	0.651	0.439	0.849
AP3D1		24.962	19.952	86.676	43.863	5.49	14.955	44.642	58.43	30.063	30.716	47.296	47.296	21.579	56.481	51.58	30.501	40.035	28.499	25.083	38.643	31.631	45.955	33.936	30.717	33.495
AP3M1		33.256	56.156	6.995	32.136	50.947	53.302	40.536	37.038	48.328	46.03	60.727	60.727	19.307	22.465	30.59	30.923	25.822	32.474	44.22	43.149	34.488	53.928	26.054	34.199	38.359
AP3M2		45.578	69.107	75.423	63.37	133.123	113.549	97.321	69.309	119.489	106.558	56.467	56.467	60.796	59.017	82.358	55.831	64.501	88.834	74.019	84.16	87.301	31.98	49.959	31.909	64.023
AP3S1		43.525	84.259	61.738	63.174	56.909	63.571	76.827	47.551	64.501	61.872	44.047	44.047	109.596	55.711	61.557	69.797	74.165	83.51	58.572	69.344	90.525	52.642	73.668	68.838	71.014
AP3S2		48.422	55.556	72.686	58.888	41.442	36.43	37.3	69.676	32.917	43.553	47.585	47.585	33.858	39.903	67.675	46.543	46.995	60.583	61.17	39.636	49.752	46.212	59.078	45.808	51.748
AP4B1		20.301	11.001	33.454	21.585	9.682	8.351	17.85	14.546	22.642	14.614	26.645	26.645	35.314	9.376	10.636	23.43	19.689	17.32	15.378	19.169	12.53	21.777	10.943	14.088	15.886
AP4E1		72.673	85.409	125.604	94.562	48.526	53.174	61.273	100.847	58.603	64.485	79.213	79.213	124.467	60.965	53.462	57.027	73.98	85.639	100.81	71.941	83.791	124.403	67.676	76.494	87.251
AP4M1		2.37	0	0	0.79	0	1.108	0.557	0.122	0	0.357	0	0	0.355	1.631	0.282	1.266	0.884	0.142	1.64	0	0	0	0.065	0.188	0.291
AP4S1		13.587	43.255	16.727	24.523	26.152	35.322	38.866	48.895	39.766	37.8	83.328	83.328	52.42	24.911	17.789	35.672	32.698	62.677	57.137	46.586	31.141	14.232	22.667	29.462	37.7
AP5M1		31.913	40.754	45.923	39.53	26.093	34.171	25.992	16.502	51.753	30.902	40.437	40.437	13.061	20.337	21.178	23.922	19.624	32.155	29.252	30.854	38.487	20.148	25.142	22.59	28.375
AP5S1		2.133	4.6	0.304	2.346	0	2.684	4.071	1.345	0	1.62	1.083	1.083	0.248	2.355	3.859	1.196	1.915	0.958	0.068	0.153	1.428	1.886	1.889	0.533	0.988
AP5Z1		11.849	9.851	13.686	11.795	6.376	7.115	9.603	7.457	6.659	7.442	15.886	15.886	6.175	8.379	15.813	4.538	8.726	3.833	3.759	9.164	11.795	2.143	6.123	4.926	5.963
APAF1		118.488	92.16	79.985	96.878	77.512	79.165	110.752	83.122	85.05	87.12	48.091	48.091	65.978	80.894	68.052	86.472	75.349	78.257	69.439	94.088	105.503	123.803	140.302	141.504	107.557
APBA1		10.348	23.703	2.737	12.263	5.903	5.156	7.794	121.994	26.828	33.535	3.249	3.249	7.098	16.17	11.389	7.634	10.573	18.455	22.281	12.372	9.877	2.829	12.767	8.283	12.409
APBA2		121.332	169.418	63.866	118.205	199.183	187.175	248.225	96.935	130.715	172.447	95.315	95.315	38.685	33.608	164.246	231.59	117.032	248.968	217.34	94.317	309.939	85.393	107.473	209.024	181.779
APBA3		7.978	2.55	0	3.509	0.118	0.426	0.974	0.489	0.761	0.554	3.538	3.538	9.299	1.585	1.129	2.04	3.513	1.597	0.683	1.298	1.02	0	0.065	0.063	0.675
APBB1		32.308	8.301	9.428	16.679	6.435	5.454	16.736	22.003	25.496	15.225	8.015	8.015	10.647	12.954	15.813	11.398	12.703	9.583	10.047	16.114	11.632	19.891	7.751	10.762	12.254
APBB1IP		417.868	422.645	349.441	396.651	217.838	266.468	432.707	317.087	429.438	332.708	312.879	312.879	405.768	294.089	323.88	431.166	363.726	280.2	502.138	503.508	519.967	544.768	632.465	636.987	517.148
APBB2		2.607	10.051	18.248	10.302	14.582	7.882	6.785	185.68	45.284	52.043	8.737	8.737	16.113	9.059	8.754	11.504	11.357	13.487	12.986	9.699	8.367	8.745	18.238	17.821	12.763
APBB3		0.632	1.3	8.211	3.381	10.272	3.92	33.438	28.726	17.885	18.848	13.936	13.936	2.591	67.442	38.308	2.674	27.754	38.969	15.856	14.587	21.468	3.772	7.23	9.224	15.872
APC		107.666	163.117	113.135	127.973	120.313	102.94	112.909	98.647	76.108	102.183	100.081	100.081	124.254	76.138	72.852	125.206	99.612	97.6	98.486	115.243	114.891	139.15	121.217	152.328	119.845
APC2		2.212	2.55	0	1.587	0	3.025	1.044	0.611	0.951	1.126	4.044	4.044	0.035	1.314	2.541	1.126	1.254	0.319	0.683	0.993	1.877	2.486	2.41	2.071	1.549
APCDD1		0	0.05	0.304	0.118	0.059	0.043	0.07	13.813	0	2.797	0.072	0.072	1.775	0.725	0.282	0.106	0.722	0.568	0.478	0	0.163	0.086	0.065	0.345	0.244
APCDD1L		2.449	0.05	0.608	1.036	0.472	0.128	0.939	21.025	3.425	5.198	2.383	2.383	26.263	2.446	1.318	3.588	8.404	1.491	2.255	0.764	3.836	4.801	2.996	4.298	2.92
APCS		0	0	0	0	0	0	0	0	0	0	0	0	0	0.181	0	0	0.045	0	0	0	0	0	0	0	0
APEH		8.847	0.1	17.031	8.659	0.945	2.769	4.732	2.811	0.951	2.442	2.6	2.6	0.071	5.662	0.282	1.126	1.785	4.898	4.306	4.735	1.143	4.287	1.498	1.945	3.259
APEX1		4.108	11.701	27.067	14.292	7.911	5.028	9.673	6.845	12.177	8.327	14.731	14.731	3.904	3.578	4.989	8.338	5.202	11.854	7.176	5.04	3.102	7.716	5.667	2.196	6.107
APEX2		0.632	1.45	0.608	0.897	0.177	0.17	3.862	2.567	3.425	2.04	2.961	2.961	8.482	2.129	0	2.287	3.224	5.111	4.511	4.659	3.632	4.715	3.452	1.318	3.914
APH1A		9.4	12.851	8.211	10.154	11.866	4.942	5.776	0	9.323	6.382	14.731	14.731	49.687	4.665	9.318	7.282	17.738	3.939	5.058	6.415	2.775	1.715	4.625	2.761	3.898
APH1B		27.173	34.204	17.335	26.237	26.979	40.136	35.839	33.86	45.665	36.496	35.96	35.96	53.804	28.988	27.014	29.375	34.795	39.111	58.504	26.119	33.426	19.376	38.69	26.512	34.534
API5		28.674	48.205	59	45.293	52.482	30.166	38.866	32.882	29.872	36.854	77.407	77.407	24.986	27.448	30.59	41.794	31.204	45.748	44.288	40.476	25.998	39.696	21.951	22.873	34.433
APIP		22.671	25.953	35.279	27.967	15.998	20.665	25.365	30.804	26.828	23.932	32.71	32.71	30.309	18.163	18.072	37.22	25.941	29.599	32.054	30.319	30.243	20.32	19.606	17.476	25.66
APITD1		3.239	1.6	0.608	1.816	2.125	3.196	3.166	6.234	1.332	3.211	6.86	6.86	12.315	0.951	3.671	3.342	5.07	1.846	1.914	1.604	2.286	3.172	0.782	0.439	1.72
APLF		5.924	28.403	3.345	12.558	8.619	8.82	11.9	45.595	8.943	16.775	8.087	8.087	6.104	5.48	8.848	17.097	9.383	12.706	11.55	8.324	13.264	20.234	23.514	20.865	15.78
APLNR		0	0	0	0	0	0	0	0	0	0	0.289	0.289	0	0	0.188	0	0.047	0	0	0	0	0	0	0	0
APLP1		0.711	7.851	0	2.854	5.254	1.917	5.254	9.901	0.951	4.656	3.971	3.971	0	2.718	4.8	1.02	2.135	1.491	5.468	6.262	6.979	6.516	4.95	6.212	5.411
APLP2		184.131	258.777	226.27	223.059	248.3	351.939	144.607	118.938	106.741	194.105	323.06	323.06	158.29	152.049	179.118	80.597	142.514	304.014	203.124	92.332	133.134	48.27	96.075	89.232	138.026
APOA1		0	0	0	0	0	0	0	0	0	0	0	0	0.071	0	0	0	0.018	0	0	0	0	0	0	0	0
APOA1BP		0.474	4.4	0	1.625	0	0	0.244	0	1.332	0.315	0	0	0.071	0.362	1.694	0.07	0.549	0	0.547	0	0.408	0	0.065	0.941	0.28
APOA2		2.528	7.351	0	3.293	6.081	1.321	5.846	0.489	0	2.747	7.221	7.221	0.035	4.167	6.495	0.352	2.762	5.927	5.194	4.124	2.775	0.086	0.912	1.883	2.986
APOA4		0	0	0	0	0	0	0	0	0	0	0	0	0	0	0	0	0	0	0	0	0	0	0	0	0
APOA5		0	0	0	0	0	0	0	0	0	0	0	0	0	0	0	0	0	0	0	0	0	0	0	0	0
APOB		0	0.05	0	0.017	0	0.256	0.035	13.202	0	2.698	0	0	0	0.136	0	0.844	0.245	0.106	0	0	0.163	0	0	0.031	0.043
APOBEC1		0	2.65	0	0.883	0.059	0.043	0.626	10.024	0	2.15	0	0	0	0.091	0.282	0	0.093	0.106	0	0	0.082	1.972	0.326	0.377	0.409
APOBEC2		0	1.05	0.608	0.553	0	0	1.74	5.012	2.664	1.883	4.477	4.477	0	2.582	1.506	1.126	1.303	5.004	0	0.153	1.551	7.202	2.41	1.286	2.515
APOBEC3A		5.055	7.951	37.712	16.906	10.567	19.429	8.559	15.524	0.761	10.968	44.914	44.914	8.447	22.42	16.754	6.719	13.585	28.925	20.025	8.783	3.061	7.631	1.824	1.883	10.304
APOBEC3B		0	0	0	0	0	0	0.174	2.445	0	0.524	0.072	0.072	0	0	0	0	0	0	0	0	0	0.171	0	0.251	0.06
APOBEC3C		4.977	8.251	19.16	10.796	0.059	8.564	10.995	1.222	9.323	6.033	38.704	38.704	20.656	17.664	14.401	3.061	13.945	7.205	7.45	4.048	2.449	8.574	2.54	7.907	5.739
APOBEC3DE		5.845	1	0	2.282	0.177	1.023	12.074	3.789	0.571	3.527	9.532	9.532	25.802	16.441	10.26	1.266	13.442	1.1	3.486	7.942	5.714	6.945	5.146	4.8	5.019
APOBEC3G		18.01	15.802	23.418	19.077	4.487	8.607	24.809	28.726	18.837	17.093	60.438	60.438	1.313	21.152	24.66	6.895	13.505	18.065	15.173	13.823	4.857	47.841	9.184	16.598	17.934
APOBEC3H		1.264	0	0	0.421	0	0.043	2.192	4.034	3.996	2.053	11.987	11.987	0	6.296	3.106	0.809	2.553	0.071	1.299	5.193	0.041	4.458	0.782	1.035	1.84
APOBEC4		0	0	0	0	0	0	0	2.078	0	0.416	0	0	0	0.362	0	0	0.091	0	0	0	0	0	0.586	0	0.084
APOBR		22.671	40.304	4.562	22.512	9.505	33.191	70.251	22.614	18.837	30.879	37.837	37.837	0.71	77.361	90.641	38.205	51.729	17.887	21.802	39.331	15.183	24.692	15.242	27.108	23.035
APOC1		0	0	0	0	0.059	0	0.348	0.367	0.381	0.231	0.217	0.217	0	0.181	0	0.035	0.054	0.852	0.068	0.076	0.041	0	0	0.22	0.18
APOC1A		0	0	0	0	0	0	0	0.611	0	0.122	0	0	0.071	0.045	0	0.035	0.038	0	0	0	0	0	0	0	0
APOC2		0	0	0	0	0	0	0	0	0	0	0	0	0	0	0	0	0	0	0	0	0	0	0	0	0
APOC3		0	0	0	0	0	0	0.07	0	1.522	0.318	0	0	0	0	0.094	0.07	0.041	0.355	0	0.535	0.082	0	0	0	0.139
APOD		0.079	0.2	0	0.093	0	0.213	0.209	4.645	0	1.013	0	0	0	0.453	0.094	0	0.137	0.816	0	0	0.082	0.086	0.065	0.031	0.154
APOE		0	0	0	0	0	0.085	0.035	0	0.19	0.062	0	0	0	0.091	0	0	0.023	0	0.615	0	0	0	0	0	0.088
APOF		0	0	0	0	0	0	0	0.244	0	0.049	0	0	0	0.272	0	0.035	0.077	0	0	0	0.408	0	0	0	0.058
APOH		0.316	4.7	0	1.672	0.118	0.128	1.357	12.713	1.903	3.244	0.217	0.217	0	2.083	0.471	1.865	1.105	0.142	0.068	4.277	2.122	0.171	4.82	2.134	1.962
APOL2		50.871	47.705	1.217	33.264	32.174	20.537	48.852	22.736	43.001	33.46	42.17	42.17	6.353	13.996	32.473	57.906	27.682	16.681	27.612	48.648	47.793	29.322	36.346	71.599	39.714
APOL3		132.391	151.266	149.63	144.429	244.521	335.62	103.166	72.365	125.197	176.174	311.579	311.579	88.231	74.281	69.369	115.531	86.853	347.313	227.114	105.773	75.342	283.187	95.228	89.42	174.768
APOL5		0	0	0	0	0	0.213	0.487	0.244	0	0.189	0.144	0.144	0	0.091	0.094	0	0.046	0	0.547	0.687	0.531	0.086	0.065	0	0.274
APOL6		13.824	16.702	12.773	14.433	8.737	13.507	25.852	17.969	18.266	16.866	15.092	15.092	10.505	12.139	13.554	7.88	11.02	7.134	24.468	8.859	15.999	16.89	10.226	14.59	14.024
APOLD1		1.58	3	23.722	9.434	0.945	3.281	7.62	34.716	9.894	11.291	9.893	9.893	0.035	3.578	3.483	7.986	3.771	9.192	4.237	5.728	8.653	24.864	13.288	9.977	10.848
APOM		0	0	0	0	0	1.278	3.549	0.978	0	1.161	0.939	0.939	0.035	0.679	3.106	0.141	0.99	1.987	0.478	1.069	1.673	0.171	1.694	2.416	1.356
APOO		16.272	16.052	0.912	11.079	12.751	16.02	11.169	35.327	8.752	16.804	6.788	6.788	24.844	5.073	6.118	6.966	10.75	11.002	13.327	7.866	9.836	14.146	9.249	6.62	10.293
APOOL		113.354	96.26	32.237	80.617	83.18	53.132	67.989	45.351	48.519	59.634	63.038	63.038	22.927	37.14	43.956	52.981	39.251	86.74	81.537	40.629	69.873	49.813	46.116	66.799	63.072
APP		232.948	292.131	297.131	274.07	245.23	306.818	198.365	213.917	208.725	234.611	164.057	164.057	147.252	130.762	186.742	230.64	173.849	270.511	241.398	189.856	264.35	223.429	236.181	235.63	237.337
APPBP2		87.681	131.314	100.97	106.655	87.312	118.577	83.264	79.822	86.953	91.186	66.504	66.504	76.093	56.752	58.733	73.385	66.241	112.861	130.267	93.172	95.708	107.685	67.089	89.169	99.422
APPL1		101.742	78.708	16.119	65.523	32.056	45.59	57.307	36.305	53.275	44.907	34.443	34.443	41.489	33.472	29.649	40.281	36.223	43.938	47.705	48.648	45.915	48.955	59.599	50.985	49.392
APPL2		152.139	142.565	153.584	149.429	169.429	99.872	139.353	121.872	143.083	134.722	129.831	129.831	114.316	108.523	130.832	151.555	126.307	142.992	182.962	154.268	177.825	127.061	145.057	204.224	162.056
APRT		0	0	0	0	0.059	1.108	0	0	0	0.233	0	0	0	0.226	0	0	0.057	0	0	0	0	0	0	0.377	0.054
APTX		27.805	41.854	75.119	48.26	47.641	23.434	38.274	26.281	46.426	36.411	35.454	35.454	33.078	18.661	19.107	33.315	26.04	21.472	31.371	28.715	30.855	13.461	11.659	16.692	22.032
AQP1		0.158	1.75	0	0.636	0	0	0.835	2.445	1.712	0.998	0.072	0.072	0	0.408	0	0	0.102	0	0	0.382	0.735	0	0	0.314	0.204
AQP10		0	0	0	0	0	0	0	3.912	0	0.782	0	0	0	0	0	0	0	0	0	0	0	0	0	0.031	0.00448
AQP11		27.252	10.151	2.433	13.279	5.431	12.74	8.49	3.667	13.89	8.844	26.645	26.645	17.923	6.477	9.224	9.745	10.842	20.23	34.31	10.234	11.224	14.832	13.809	13.805	16.92
AQP2		0	0	0	0	0	0.085	0.07	0	0	0.031	0.144	0.144	0.106	0.045	0.188	0.035	0.094	0	0.068	0.076	0.082	0	0.065	0.031	0.046
AQP3		67.775	49.355	27.371	48.167	18.891	30.294	9.882	8.434	29.682	19.437	56.9	56.9	0.674	5.435	3.859	11.047	5.254	12.173	7.04	3.055	0.449	12.26	1.368	3.043	5.627
AQP4		0	0	0	0	0	0.043	0.07	2.323	0.19	0.525	0	0	0	0.544	0	0	0.136	0.035	0.068	0	0.041	0	0	0.408	0.079
AQP5		0	0	0	0	0	0	0	0.733	0	0.147	0	0	0	0	0	0	0	0	0	0	0	0	0	0	0
AQP6		0	0	0	0	0	0	0	10.146	0	2.029	0	0	0	0	0	0	0	0.035	0	0	0	0	0	0	0.00507
AQP7		0	0.05	0	0.017	0.295	0	0	7.701	7.04	3.007	0.072	0.072	0	0.045	0	0.07	0.029	0	0	0.076	0	0	0.391	0.188	0.094
AQP8		0	0	9.124	3.041	0.059	0	1.427	2.811	0	0.859	2.888	2.888	0.035	1.178	0	0.141	0.338	0	0.137	0.611	1.796	4.887	0.195	0.628	1.179
AQP9		64.063	157.117	45.315	88.831	617.266	543.972	40.849	35.327	14.841	250.451	31.266	31.266	7.702	41.624	142.786	8.267	50.095	374.428	244.473	8.019	24.774	16.376	12.311	13.115	99.071
AQR		200.561	194.671	115.872	170.368	177.281	221.986	178.288	143.63	130.715	170.38	208.249	208.249	142.141	131.486	161.517	136.111	142.814	177.241	167.653	185.503	196.436	179.703	133.462	180.409	174.344
AR		4.74	0.35	0.304	1.798	0.413	2.088	3.967	52.685	10.084	13.847	2.094	2.094	4.472	3.941	0.941	2.357	2.928	5.537	1.777	8.401	6.612	3.601	3.127	4.424	4.782
ARAF		13.666	5.101	7.299	8.688	13.814	9.757	20.668	28.359	23.403	19.2	25.778	25.778	8.056	13.814	11.295	13.72	11.721	27.399	16.676	22.529	17.06	8.831	3.713	8.126	14.905
ARAP1		49.528	16.052	50.181	38.587	31.288	78.909	97.878	77.255	51.373	67.341	75.169	75.169	6.956	144.214	161.234	35.145	86.887	37.052	42.511	92.637	67.628	39.61	59.925	62.908	57.467
ARAP2		578.617	835.138	731.728	715.161	905.709	765.574	691.893	374.539	525.524	652.648	576.656	576.656	549.542	366.694	334.046	468.703	429.746	724.829	951.649	611.725	663.672	909.748	590.192	750.347	743.166
ARAP3		0.395	7.201	0.304	2.633	0.236	1.875	3.967	3.667	5.137	2.976	2.238	2.238	5.998	5.209	16.189	3.799	7.799	2.484	7.245	4.582	2.816	8.488	6.253	5.616	5.355
ARC		0	0	0	0	0	0	0	0	0	0	0	0	0	0	0	0	0	0	0	0	0	0	0	0	0
ARCN1		97.002	76.408	99.753	91.055	89.91	112.697	73.104	30.56	69.829	75.22	103.186	103.186	76.235	59.017	47.438	61.741	61.108	90.573	63.015	47.426	54.037	70.732	31.916	26.952	54.95
AREG		14.851	10.451	20.985	15.429	18.773	69.536	21.642	19.436	31.394	32.156	5.921	5.921	8.908	3.805	2.635	5.383	5.183	39.359	17.907	5.193	11.55	24.949	3.713	5.553	15.461
AREL1		22.197	27.853	65.995	38.682	23.319	48.402	36.778	38.872	48.709	39.216	44.047	44.047	16.539	33.834	56.945	37.678	36.249	37.443	23.579	41.393	24.692	22.892	13.288	19.453	26.106
ARF1_1		2.054	6.151	9.428	5.877	0	0.426	0.974	0	0.951	0.47	12.348	12.348	7.524	1.993	2.918	1.337	3.443	3.798	3.827	0.076	0.816	0.257	1.368	1.914	1.722
ARF1_2		64.458	27.203	20.681	37.447	33.827	48.445	46.521	13.568	41.098	36.692	65.565	65.565	14.338	42.485	38.497	23.359	29.67	33.397	30.414	44.677	31.345	33.609	19.02	20.08	30.363
ARF3		221.81	189.37	348.224	253.135	173.916	335.833	148.852	57.941	136.043	170.517	444.587	444.587	35.491	82.253	110.501	113.702	85.487	157.295	109.832	80.723	53.221	150.553	82.331	102.598	105.222
ARF4		80.967	101.411	70.861	84.413	63.698	130.081	105.776	56.474	94.564	90.119	115.389	115.389	58.028	75.459	105.419	82.11	80.254	119.107	86.936	80.112	102.034	67.474	58.882	43.487	79.719
ARF5		32.15	24.403	5.778	20.777	18.183	31.956	10.578	19.436	32.536	22.538	50.546	50.546	164.181	24.413	25.037	36.376	62.502	12.422	15.993	12.219	6.979	24.521	17.131	5.616	13.554
ARF6		188.08	244.676	179.739	204.165	188.202	143.716	90.362	51.34	147.649	124.254	356.493	356.493	147.252	92.444	69.463	119.506	107.166	97.316	106.483	36.963	40.079	165.728	44.943	60.398	78.844
ARFGAP1		2.212	0.7	0.912	1.275	0	2.471	4.662	6.845	0.951	2.986	0.217	0.217	2.52	5.888	3.671	1.583	3.415	2.413	1.777	3.971	2	0.343	3.061	2.604	2.31
ARFGAP2		9.716	11.851	43.186	21.584	22.669	31.104	22.269	4.156	23.784	20.796	20.724	20.724	58.418	24.775	16.283	11.187	27.666	22.75	11.209	42.615	19.631	19.376	10.031	14.998	20.087
ARFGEF1		403.571	462.999	339.101	401.89	512.834	450.491	520.946	289.094	458.739	446.421	429.929	429.929	346.215	361.848	371.601	546.908	406.643	484.84	516.285	461.581	472.99	547.255	445.917	467.057	485.132
ARFGEF2		123.465	133.064	149.934	135.488	139.381	128.249	184.516	129.695	131.476	142.663	197.779	197.779	113.003	117.672	130.55	144.977	126.55	162.051	165.055	121.123	129.257	114.629	100.895	102.755	127.967
ARFIP1		127.493	116.312	56.872	100.226	87.489	52.237	90.292	135.685	74.205	87.982	61.088	61.088	67.752	55.484	64.569	70.043	64.462	103.917	124.048	68.81	89.953	177.56	118.807	141.316	117.773
ARFIP2		7.82	4.55	0	4.124	5.018	2.13	3.897	2.689	5.137	3.774	5.488	5.488	0	4.167	0.376	2.533	1.769	0.816	1.025	0.993	2.367	3.087	2.931	3.294	2.073
ARFRP1		0.158	4.45	0	1.536	1.653	0	1.635	0.367	0.19	0.769	8.376	8.376	2.094	2.989	2.918	1.231	2.308	2.662	0.683	0.229	1.388	0.943	0.065	0.69	0.952
ARG1		1.422	3.6	0	1.674	0.118	4.389	2.366	0	0	1.375	0.072	0.072	10.789	1.631	1.035	2.85	4.076	0.284	4.306	0.611	1.551	0.171	0.651	1.694	1.324
ARG2		48.501	35.054	47.748	43.768	56.791	17.427	19.172	37.405	9.704	28.1	48.163	48.163	22.324	20.925	25.413	16.499	21.291	25.482	25.766	18.405	21.672	43.64	14.395	18.135	23.928
ARGFX		0.079	1.6	16.119	5.933	0.118	0.085	1.044	20.292	1.522	4.612	1.228	1.228	1.987	1.766	0.471	0.106	1.083	0.355	0.205	0.229	0.408	0	0.391	0.282	0.267
ARGLU1		223.864	293.681	230.832	249.459	188.734	242.821	228.566	168.445	293.776	224.468	253.74	253.74	339.365	165.32	221.944	236.761	240.848	198.855	231.146	222.39	268.391	219.313	297.018	219.064	236.597
ARHGAP1		24.172	17.152	9.732	17.018	9.8	15.935	16.458	12.957	11.036	13.237	20.579	20.579	19.414	21.061	15.53	8.725	16.183	10.15	14.968	15.885	13.713	10.546	20.062	12.613	13.991
ARHGAP10		71.883	137.815	78.16	95.953	233.423	120.75	189.979	317.698	151.835	202.737	117.194	117.194	82.942	182.894	192.766	139.172	149.444	241.018	180.912	172.673	137.91	125.604	119.914	109.375	155.344
ARHGAP11A		2.844	5.451	36.495	14.93	2.302	11.035	12.804	24.57	5.518	11.246	39.642	39.642	17.71	9.104	5.365	13.157	11.334	12.99	20.846	7.102	5.428	22.72	6.448	5.93	11.638
ARHGAP12		141.159	140.515	92.758	124.811	100.064	92.459	100.452	95.591	129.764	103.666	85.856	85.856	83.333	74.009	82.547	115.003	88.723	109.312	86.389	126.24	140.603	158.698	128.447	153.019	128.958
ARHGAP15		2530.51	3374.41	2280.34	2728.42	2030.79	2370.48	2342.87	1081.44	2100	1985.12	1698.56	1698.56	2098.12	1170.02	1547.12	2965.57	1945.2	2280.04	2475.08	2228.56	2578.12	3284.04	2364.74	2871.11	2583.1
ARHGAP17		166.436	200.821	263.069	210.109	238.913	222.582	268.998	230.542	271.514	246.51	224.135	224.135	250.886	242.817	236.439	227.192	239.334	230.087	224.653	288.145	255.29	189.22	235.074	245.922	238.341
ARHGAP18		36.099	15.702	0	17.267	0.531	10.524	10.891	82.511	31.204	27.132	19.568	19.568	16.787	16.759	13.271	10.695	14.378	10.612	24.263	17.565	13.958	61.559	41.817	41.102	30.125
ARHGAP20		6.951	0.8	0.608	2.787	0.649	0.81	4.036	41.317	4.186	10.2	2.166	2.166	0.177	0.861	3.106	2.779	1.731	6.601	10.115	2.138	5.306	2.315	3.582	3.043	4.729
ARHGAP21		88.076	72.708	128.949	96.578	131.647	66.212	85.038	159.032	154.118	119.21	70.981	70.981	57.921	58.881	65.698	127.351	77.463	115.736	132.659	83.243	75.056	36.095	87.477	65.7	85.138
ARHGAP22		0	2.1	0.608	0.903	4.841	2.301	1.601	87.034	10.655	21.286	1.661	1.661	0.071	4.212	4.8	0.211	2.324	6.743	2.665	5.04	1.265	0.257	2.215	1.537	2.818
ARHGAP24		216.28	398.642	329.065	314.662	272.563	320.069	164.823	204.75	119.87	216.415	36.682	36.682	68.959	89.952	181.283	94.529	108.681	391.322	414.313	194.973	322.183	90.023	204.59	209.212	260.945
ARHGAP25		382.243	584.612	454.06	473.638	333.309	380.486	535.386	277.237	471.487	399.581	362.125	362.125	347.35	282.856	451.042	377.164	364.603	326.622	500.566	517.026	502.376	816.724	793.35	818.243	610.701
ARHGAP26		750.188	930.699	1271.25	984.045	784.511	1088.11	1445.06	949.916	847.269	1022.97	1306.83	1306.83	819.771	1510.85	2152.52	712.007	1298.79	1377.58	907.976	1367.64	1323.67	1393.21	1268.19	1676.3	1330.65
ARHGAP27		31.044	33.654	29.804	31.501	10.98	5.667	27.801	18.947	15.602	15.799	30.544	30.544	42.731	34.649	28.802	9.463	28.911	22.04	19.205	30.166	16.774	7.545	27.161	17.539	20.062
ARHGAP28		2.291	0.1	0.304	0.898	2.361	0.085	0.696	56.108	9.513	13.753	2.888	2.888	0.071	1.042	0.753	0	0.466	1.846	0.888	1.986	1.265	4.201	0.326	0.879	1.627
ARHGAP29		2.054	9.401	0.304	3.92	4.014	5.582	4.419	36.549	5.708	11.254	0	0	0.248	1.721	4.047	0.809	1.707	1.987	1.162	1.833	2.122	1.115	5.276	5.177	2.667
ARHGAP30		356.886	338.536	277.059	324.16	304.855	257.521	441.475	229.442	311.471	308.953	325.732	325.732	343.73	293.681	286.043	613.503	384.239	210.177	230.873	319.609	334.264	769.998	291.155	450.773	372.407
ARHGAP31		30.886	70.307	18.248	39.814	135.898	111.675	30.793	86.667	38.244	80.655	55.673	55.673	10.718	39.949	60.333	17.836	32.209	105.408	89.533	28.792	37.426	27.521	32.047	40.914	51.663
ARHGAP32		42.103	8.001	24.938	25.014	6.848	13.592	24.6	142.652	28.54	43.247	14.875	14.875	62.429	14.267	13.177	14.987	26.215	7.595	14.763	23.217	22.243	5.744	20.974	29.995	17.79
ARHGAP33		0	0	0	0	0	0	0	2.689	0.381	0.614	0	0	0	0.453	0.282	0	0.184	0.284	0	0.076	0.082	0	0	0.314	0.108
ARHGAP35		66.985	31.903	99.449	66.113	42.859	48.786	47.286	42.172	68.116	49.844	49.535	49.535	54.017	43.572	25.413	32.401	38.851	32.013	42.785	67.511	46.405	73.219	64.093	96.95	60.425
ARHGAP36		0	0.05	0	0.017	0	0	0	27.748	0	5.55	0	0	0	0	0	0	0	0.213	0.068	0	0	0	0	0	0.04
ARHGAP39		0.079	1.35	0.304	0.578	0.059	0.341	1.009	17.113	0.19	3.743	0.722	0.722	0.177	1.676	1.035	2.638	1.382	0.852	4.032	2.291	1.959	0.343	1.824	0.784	1.726
ARHGAP4		0	0	0	0	0	6.817	0.835	0	0	1.53	7.365	7.365	5.395	5.39	1.882	0.035	3.176	0.355	0.137	2.826	2.204	0	0.261	0	0.826
ARHGAP40		5.766	6.601	0.608	4.325	2.775	0.724	6.646	207.072	37.293	50.902	5.704	5.704	2.449	23.915	13.742	3.799	10.976	4.969	5.946	15.121	5.469	3.687	8.012	8.691	7.413
ARHGAP42		3.555	2.15	0.912	2.206	4.664	1.363	2.61	121.627	9.704	27.994	3.249	3.249	0.39	5.616	1.412	2.005	2.356	4.259	2.255	3.437	1.306	0.943	1.172	2.008	2.197
ARHGAP44		1.185	5.101	6.083	4.123	12.692	2.386	5.15	74.199	18.837	22.653	3.683	3.683	6.069	9.919	8.848	7.036	7.968	7.098	8.338	13.365	9.183	27.264	8.402	8.503	11.736
ARHGAP5		68.565	84.009	59	70.525	73.911	110.822	34.83	107.081	83.719	82.073	41.736	41.736	26.476	47.422	96.854	56.534	56.822	104.166	101.699	46.128	68.608	26.493	102.328	34.482	69.129
ARHGAP6		54.821	114.862	89.109	86.264	51.891	46.229	90.014	175.657	75.537	87.866	45.925	45.925	41.773	60.421	70.969	44.679	54.461	62.109	78.051	52.925	87.382	14.146	62.986	74.203	61.686
ARHGAP9		43.841	36.504	11.253	30.532	14.227	12.186	56.855	20.536	41.669	29.095	52.279	52.279	218.731	44.795	73.605	61.354	99.621	17.923	25.766	59.492	60.69	84.107	29.181	24.285	43.063
ARHGDIA		0	1.8	0	0.6	0	0	1.357	2.078	0.571	0.801	0	0	8.908	0.181	0	0	2.272	0.035	0	0.305	0	0	0	0.471	0.116
ARHGDIB		249.694	229.924	349.441	276.353	155.674	196.762	250.139	111.848	354.662	213.817	382.993	382.993	149.559	132.981	124.62	174.844	145.501	199.529	172.437	162.21	187.825	200.966	146.75	108.183	168.271
ARHGDIG		0	0.05	0	0.017	0	0	0	0	0	0	1.3	1.3	0	0.453	0.094	0.281	0.207	0.248	0.205	0.305	0.367	1.372	1.368	0.126	0.57
ARHGEF1		286.347	255.427	720.475	420.749	323.037	308.905	857.202	440.303	513.727	488.635	443.359	443.359	64.026	1024.85	1124.03	517.849	682.688	482.178	376.586	1540	790.929	459.375	2046.49	1063.94	965.644
ARHGEF10		0.079	0.15	0.912	0.38	0.945	1.108	4.767	110.137	11.416	25.674	0.217	0.217	0.532	2.446	0.753	1.513	1.311	0.426	4.716	2.978	1.347	1.286	0.521	1.914	1.884
ARHGEF10L		2.054	2.35	0	1.468	1.122	2.173	3.166	35.816	2.474	8.95	1.228	1.228	8.873	2.989	1.224	4.327	4.353	7.347	4.784	6.033	4.204	0.343	5.862	3.671	4.606
ARHGEF11		22.908	4.4	9.732	12.347	6.199	10.95	18.546	59.652	18.076	22.684	5.921	5.921	0.035	15.536	11.201	2.955	7.432	8.056	12.986	14.51	13.142	2.829	7.751	14.213	10.498
ARHGEF12		52.135	45.055	41.665	46.285	65.174	35.407	56.541	80.066	79.723	63.382	60.583	60.583	71.443	50.276	62.498	32.471	54.172	49.474	73.609	64.991	84.811	132.12	94.512	91.993	84.501
ARHGEF15		0	0	0	0	0	0.085	0.244	12.835	3.235	3.28	0.072	0.072	0	0	1.506	0.422	0.482	0.035	0	0.153	0	0.086	0	0.157	0.062
ARHGEF16		0	0	12.773	4.258	0	0	0	35.082	5.328	8.082	0	0	0.035	1.268	1.6	0.528	0.858	1.171	0	0.153	0.898	0	0.065	0.094	0.34
ARHGEF19		0	0.1	5.474	1.858	3.955	1.534	2.018	3.423	2.093	2.605	0.794	0.794	0.248	2.038	4.047	2.392	2.182	1.987	0.478	0.916	1.061	1.458	2.866	1.663	1.49
ARHGEF2		25.593	18.052	23.418	22.354	21.193	39.966	19.52	27.87	13.699	24.45	21.879	21.879	28.783	40.085	44.615	9.921	30.851	34.958	15.515	24.591	11.877	18.433	22.407	14.966	20.392
ARHGEF25		0	0	0	0	0	0	0.035	8.679	3.615	2.466	0.65	0.65	0	0.136	0.659	0.035	0.207	0	0	0	0.082	0	0	0	0.012
ARHGEF26		14.377	12.451	18.552	15.127	9.8	9.8	13.674	112.948	31.965	35.638	6.499	6.499	2.52	4.937	11.577	12.981	8.004	14.48	17.155	9.317	13.55	55.643	19.085	28.175	22.486
ARHGEF3		260.832	345.837	259.42	288.696	179.642	179.208	254.558	188.736	171.433	194.715	165.646	165.646	302.774	114.637	134.785	187.228	184.856	146.151	133.275	264.241	269.37	438.884	304.899	430.002	283.832
ARHGEF33		0.079	1	0	0.36	0.118	1.023	0.592	15.035	2.474	3.848	0	0	0.213	0.226	0.941	0.422	0.451	0.248	0.068	1.527	2.081	1.286	0.651	1.035	0.985
ARHGEF37		2.054	0.05	0	0.701	2.302	0.383	1.148	26.159	3.235	6.646	0.144	0.144	0.745	1.857	1.882	2.463	1.737	0.461	0.957	2.138	1.633	2.744	0.391	1.726	1.436
ARHGEF38		0	0.2	0	0.067	0.059	0	0.557	76.521	7.611	16.95	0.578	0.578	0	0.272	0.188	0.879	0.335	1.633	1.162	1.451	1.143	0.171	0	0.565	0.875
ARHGEF39		0	0	0	0	0	0	0.522	0.244	0	0.153	4.477	4.477	0.248	1.721	0	0.915	0.721	0.319	0.82	0.305	0.245	0.086	0.586	0.628	0.427
ARHGEF4		4.582	0.35	0.608	1.847	0.177	0.256	2.644	49.14	4.947	11.433	8.521	8.521	4.436	4.393	1.224	4.292	3.586	5.856	7.996	5.04	4.163	5.916	1.954	2.573	4.786
ARHGEF40		6.556	6.351	11.861	8.256	20.603	9.161	11.656	11.49	9.323	12.447	27.656	27.656	2.2	8.651	13.177	6.086	7.529	7.347	6.561	8.706	9.061	1.115	12.832	9.224	7.835
ARHGEF5		0	5.551	0	1.85	0.118	0.767	0.418	23.714	5.137	6.031	5.993	5.993	0.035	0.091	0	2.392	0.63	5.466	0.137	0.764	3.918	0	0.391	0.847	1.646
ARHGEF6		143.687	196.021	184.909	174.872	146.701	131.018	122.651	59.775	167.247	125.478	157.992	157.992	101.895	80.803	123.02	171.995	119.428	131.281	123.569	116.846	149.501	217.17	239.047	196.631	167.721
ARHGEF7		178.206	181.319	179.434	179.653	407.398	288.965	348.121	406.077	336.206	357.353	270.998	270.998	161.484	308.538	401.25	247.21	279.62	348.981	317.33	301.509	294.226	198.137	211.951	285.58	279.673
ARHGEF9		214.78	152.816	128.341	165.312	67.358	67.831	115.136	85.2	101.033	87.312	76.902	76.902	139.764	72.832	93.465	115.496	105.389	100.226	88.303	123.72	136.726	186.391	194.82	202.059	147.463
ARID1A		174.968	162.667	329.369	222.334	123.382	108.564	192.867	89.356	162.109	135.256	181.532	181.532	122.266	125.372	144.857	177.553	142.512	154.456	132.659	158.468	162.275	287.217	167.659	187.532	178.609
ARID1B		1124.22	1303.64	1220.76	1216.21	1010.91	917.513	1387.13	909.822	1102.23	1065.52	842.022	842.022	1184.33	942.371	1076.59	1557.88	1190.29	1235.93	1319.96	1678.08	1723.85	1523.36	1503.91	1738.74	1531.98
ARID2		330.345	500.803	297.131	376.093	397.893	340.307	426.34	259.39	387.388	362.264	284.862	284.862	358.53	272.258	317.856	476.9	356.386	428.197	355.946	387.349	451.236	545.369	513.788	515.375	456.751
ARID3A		2.607	0.25	0.608	1.155	2.716	3.025	7.203	11.49	4.757	5.838	9.17	9.17	7.382	11.822	18.26	2.885	10.087	5.04	11.14	9.699	8.448	2.058	2.084	2.667	5.877
ARID3B		53.952	41.704	74.511	56.722	60.569	42.863	68.58	37.038	69.258	55.662	47.874	47.874	28.57	80.078	86.218	68.671	65.884	36.91	54.403	62.242	69.71	80.849	65.917	52.711	60.392
ARID3C		0	0	0	0	0	0.341	0.07	6.234	0	1.329	0	0	0	0.136	0.471	0	0.152	0	0	0	0.041	0	0	0	0.00583
ARID4A		258.304	247.626	263.982	256.637	182.535	196.421	216.04	98.035	192.553	177.117	228.828	228.828	114.742	124.738	156.528	209.286	151.323	151.333	181.8	195.202	227.496	208.082	194.755	220.539	197.029
ARID4B		571.034	689.673	459.231	573.313	689.465	585.94	667.084	398.62	540.175	576.257	668.577	668.577	605.441	479.927	535.283	672.747	573.349	633.476	610.944	629.672	691.343	613.272	652.657	565.356	628.103
ARID5A		13.271	28.603	25.242	22.372	21.725	27.013	55.289	36.794	41.098	36.384	24.623	24.623	203.363	47.014	64.851	24.38	84.902	32.545	31.234	34.978	35.549	20.062	13.613	15.437	26.203
ARID5B		561.16	519.155	271.889	450.735	693.479	684.747	375.922	138.741	306.904	439.959	198.356	198.356	404.136	158.753	214.132	323.304	275.081	584.392	463.795	317.012	375.078	548.627	358.636	666.511	473.436
ARIH1		384.139	481.901	349.441	405.16	469.384	407.286	644.711	335.3	483.665	468.069	484.879	484.879	388.129	456.148	576.791	553.979	493.762	576.584	595.02	598.513	627.756	440.77	438.622	411.679	526.992
ARIH2		208.381	165.718	250.904	208.334	228.11	229.314	280.48	158.788	255.341	230.407	167.162	167.162	217.737	188.465	279.642	196.867	220.678	221.64	222.739	280.355	260.065	162.127	209.801	198.576	222.186
ARIH2OS		0	0	0	0	0	0	0.383	0	0	0.077	0	0	0	0	0	0	0	0	0	0	0	0	0	0	0
ARL1		27.173	13.751	1.825	14.25	15.231	13.933	8.768	6.112	10.465	10.902	33.36	33.36	40.957	8.832	6.212	11.996	16.999	11.535	6.766	4.811	9.754	3.858	9.054	8.44	7.746
ARL10		0.237	2.8	0.304	1.114	0	0.383	0.905	0.978	0.951	0.643	2.744	2.744	0	3.669	0.753	0.281	1.176	0.71	4.237	2.367	1.265	0.257	1.824	2.039	1.814
ARL11		0.079	1.4	0.304	0.594	1.122	3.366	1.253	2.689	0.381	1.762	3.394	3.394	0.177	3.442	6.4	2.779	3.2	1.384	0.137	0.305	1.102	1.8	5.862	1.537	1.733
ARL13A		4.74	4.751	0.304	3.265	1.712	1.917	1.113	6.356	2.283	2.676	4.116	4.116	3.62	1.631	3.483	8.408	4.285	4.223	1.094	1.986	1.592	5.916	0.391	3.671	2.696
ARL13B		53.32	25.153	0.608	26.36	47.936	22.028	25.852	39.239	11.606	29.332	21.879	21.879	8.908	10.417	16.378	12.172	11.969	17	22.417	15.732	32.814	31.551	26.184	39.565	26.466
ARL14		0	0	0	0	0	0	0	0	0	0	0	0	0	0	0	0	0	0	0	0	0	0	0	0	0
ARL14EP		30.412	29.353	22.809	27.525	23.083	49.723	28.323	20.169	31.585	30.577	21.446	21.446	76.164	22.783	13.93	27.581	35.114	34.142	29.32	26.959	26.488	28.207	24.621	13.303	26.149
ARL15		620.878	677.522	438.854	579.085	531.666	426.204	718.65	376.739	534.657	517.583	414.909	414.909	631.065	492.564	576.321	607.066	576.754	711.555	614.84	720.705	744.973	755.165	643.082	786.523	710.978
ARL16		0.632	12.751	31.629	15.004	3.719	9.033	4.419	5.012	3.235	5.083	2.455	2.455	21.614	5.662	9.318	1.724	9.579	3.904	3.144	7.255	6.04	5.916	4.299	2.855	4.773
ARL2		0	2.8	0	0.933	0.059	0	2.366	1.834	0	0.852	0.65	0.65	0	1.585	0.941	0.493	0.755	1.987	1.367	0	0.49	0.857	0.065	2.165	0.99
ARL2BP		8.057	2.65	10.34	7.016	11.512	2.301	9.186	11.001	3.044	7.409	19.713	19.713	5.572	5.933	7.624	6.543	6.418	3.833	6.151	3.131	3.265	3.344	2.475	4.863	3.866
ARL3		12.797	15.152	50.789	26.246	18.006	10.013	19.172	9.779	19.598	15.313	14.225	14.225	14.8	12.637	20.613	12.207	15.064	16.361	11.482	22.3	18.57	9.945	11.268	7.969	13.985
ARL4A		10.743	17.852	0	9.532	5.018	10.141	5.463	1.834	0.19	4.529	22.312	22.312	0.284	4.031	0.188	3.729	2.058	11.002	5.673	1.298	3.347	2.829	2.084	3.357	4.227
ARL4C		123.86	55.956	156.321	112.045	98.175	86.408	78.984	37.283	143.273	88.824	245.869	245.869	128.655	132.437	103.725	67.334	108.038	80.067	64.997	53.154	33.386	69.961	32.307	26.795	51.524
ARL4D		0	0	0	0	0	0	0.07	2.811	0	0.576	0	0	0	0	0	0	0	0	1.777	0	0.653	0	0	0	0.347
ARL5A		56.084	71.308	65.691	64.361	37.723	47.508	39.109	33.982	23.403	36.345	36.032	36.032	25.376	32.249	22.496	46.332	31.613	46.777	44.22	47.426	45.344	42.354	42.599	46.875	45.085
ARL5B		18.879	28.103	65.691	37.558	97.584	181.338	59.186	16.624	45.284	80.003	42.025	42.025	49.297	26.904	26.072	35.919	34.548	150.162	76.547	52.008	37.14	17.919	12.376	17.006	51.88
ARL5C		0	0.1	0	0.033	0	0.043	0.626	0.244	0	0.183	0	0	0.106	0.181	0	0	0.072	0.071	1.572	0	0.327	0.343	0.651	0.345	0.473
ARL6		28.358	17.052	11.861	19.09	8.265	5.454	9.012	18.458	0.19	8.276	1.805	1.805	9.725	3.759	3.2	7.423	6.027	10.363	5.946	8.019	12.571	13.889	17.196	20.802	12.684
ARL6IP1		70.224	95.21	49.573	71.669	52.954	85.769	47.773	20.414	74.205	56.223	85.35	85.35	21.33	47.784	23.907	64.203	39.306	43.654	44.493	18.558	27.835	55.386	31.33	22.12	34.768
ARL6IP4		6.872	2	1.217	3.363	9.505	1.15	1.74	0	3.235	3.126	6.499	6.499	30.309	4.575	3.483	0.704	9.768	2.413	1.299	0.153	2.939	0.514	1.759	2.259	1.619
ARL6IP5		48.343	68.757	6.995	41.365	70.369	62.591	40.049	28.848	65.072	53.386	70.836	70.836	49.616	39.586	39.72	39.648	42.143	45.677	50.781	24.973	19.713	34.809	36.867	33.76	35.226
ARL6IP6		66.669	66.607	33.758	55.678	60.097	46.229	45.651	37.405	32.917	44.46	25.201	25.201	66.617	28.897	37.838	47	45.088	55.685	68.961	44.829	66.118	81.021	61.227	86.032	66.268
ARL8A		9.716	1.85	0	3.855	10.921	1.236	5.219	5.012	0	4.478	8.015	8.015	3.975	4.167	6.118	5.91	5.043	2.058	2.597	6.797	6	1.715	2.149	2.196	3.359
ARL8B		198.27	232.925	299.26	243.485	425.049	394.547	299.722	175.657	188.557	296.706	230.345	230.345	151.83	205.994	207.355	197.641	190.705	439.412	316.578	211.622	230.638	122.089	121.738	147.465	227.077
ARL9		0.158	0	0.912	0.357	2.42	0.98	0.104	8.557	1.903	2.793	0.144	0.144	17.213	1.132	0.565	1.97	5.22	3.656	7.723	2.138	1.428	2.486	2.41	0.941	2.969
ARMC1		32.387	25.953	11.861	23.4	28.455	23.392	27.035	37.649	41.288	31.564	47.585	47.585	83.333	24.549	19.484	24.309	37.919	36.414	40.324	27.646	23.794	11.832	31.2	20.174	27.341
ARMC10		14.851	30.453	17.639	20.981	32.115	16.617	19.694	4.645	27.209	20.056	28.956	28.956	72.402	12.229	6.118	13.509	26.064	16.219	16.95	14.816	18.121	20.405	22.211	18.763	18.212
ARMC12		0.632	1	0	0.544	0	3.451	0.278	19.314	3.235	5.256	0.217	0.217	0	0.317	0.847	0.915	0.52	0.887	0.888	1.757	0.694	4.287	1.172	0.628	1.473
ARMC2		67.064	63.757	93.671	74.831	29.694	37.41	59.464	178.102	75.727	76.079	63.977	63.977	51.249	92.851	72.57	82.251	74.73	36.981	40.392	118.832	63.424	116.258	293.891	98.802	109.797
ARMC3		5.292	0	0	1.764	0.059	1.576	4.036	24.57	3.996	6.847	0	0	0.035	1.042	2.635	4.362	2.019	1.1	1.367	0.229	4.041	0.257	0.782	1.82	1.371
ARMC4		17.22	31.853	0.608	16.561	4.31	23.945	15.344	106.592	23.403	34.719	4.116	4.116	4.756	3.986	5.177	16.71	7.657	4.614	6.493	14.892	11.877	16.633	14.069	16.817	12.199
ARMC5		1.501	0.15	0	0.55	0	0	0.939	4.401	0	1.068	2.022	2.022	0	1.721	1.129	0.141	0.748	1.668	0.888	0.153	1.469	0	1.172	0.471	0.832
ARMC6		7.267	10.701	18.856	12.275	8.796	4.346	10.369	6.845	5.518	7.175	1.805	1.805	3.514	6.386	3.106	5.171	4.544	7.134	6.766	6.568	6	11.574	3.387	6.118	6.792
ARMC7		7.583	0.7	0	2.761	0.413	2.514	2.122	7.212	13.89	5.23	7.654	7.654	10.967	3.352	0.282	1.266	3.967	2.378	4.579	2.062	2.041	3.087	4.559	2.385	3.013
ARMC8		101.189	90.66	52.614	81.487	69.307	84.406	107.968	84.1	107.883	90.733	91.055	91.055	98.417	65.177	77.746	92.383	83.431	88.763	94.112	96.761	112.115	75.362	78.879	70.721	88.102
ARMC9		1.027	1.5	4.866	2.464	0.236	2.173	3.758	51.951	14.27	14.478	5.993	5.993	1.81	5.707	4.236	4.222	3.994	2.378	5.673	7.408	5.183	10.374	2.475	2.761	5.179
ARMCX1		0	0	0	0	0	0	0	0	0	0	0	0	0	0	0	0	0	0	0	0	0	0	0	0	0
ARMCX2		1.501	0	0	0.5	0	0	0.383	1.222	0.571	0.435	0	0	0	0.045	0	0	0.011	0	0	1.069	0	0	0.195	0	0.181
ARMCX3		0.158	0.05	0	0.069	3.07	1.449	2.296	0	2.664	1.896	2.744	2.744	0	3.171	4.518	1.478	2.292	6.317	3.486	2.978	2.041	2.829	0.456	1.475	2.797
ARMCX4		0.079	0	0	0.026	0	2.429	0.696	0	0.951	0.815	0.289	0.289	5.679	0.996	0.094	0.07	1.71	1.029	0	0.229	0.735	0.086	0.13	0.188	0.342
ARMCX6		0	0.5	0	0.167	0	0.341	1.357	0	0	0.34	3.105	3.105	0	0.544	0.471	0	0.254	0.035	0.41	0	0.98	0	0	0	0.204
ARMS2		0	0	0	0	0	0	0.139	0	0	0.028	0.072	0.072	0.035	0.317	0	0	0.088	0	0	0	0.204	0	0	0	0.029
ARNT		132.628	132.364	156.625	140.539	134.422	147.55	155.289	117.227	152.786	141.455	126.942	126.942	67.539	113.188	107.019	124.256	103	123.579	155.829	152.588	137.787	123.717	156.52	129.487	139.93
ARNT2		0.237	0.1	0.304	0.214	0.295	0.043	0.696	83.856	11.226	19.223	0.361	0.361	1.597	1.404	0.941	0.141	1.021	0.887	0.683	1.986	1.469	0.343	0.847	0.879	1.013
ARNTL		256.487	272.779	179.739	236.335	368.317	275.416	478.288	327.477	375.401	364.98	374.473	374.473	279.172	290.601	352.118	321.369	310.815	308.309	360.388	463.796	401.117	273.928	274.155	335.217	345.273
ARNTL2		0.711	8.001	0.304	3.005	4.25	15.467	2.436	34.227	3.805	12.037	3.683	3.683	3.549	1.948	2.824	1.266	2.397	7.453	7.45	1.222	2.245	11.146	3.452	1.726	4.956
ARPC1A		39.022	44.955	8.516	30.831	42.328	47.593	33.473	54.274	29.301	41.394	65.854	65.854	48.516	33.562	33.414	33.913	37.351	34.816	35.198	25.049	39.344	30.865	20.583	26.638	30.356
ARPC1B		11.77	30.503	6.691	16.321	15.88	29.698	13.57	14.669	22.642	19.292	36.826	36.826	29.741	18.253	21.648	22.445	23.022	12.67	17.907	13.288	9.754	30.093	18.759	13.021	16.499
ARPC2		285.557	321.334	398.101	334.997	212.466	278.697	271.294	157.199	280.267	239.984	451.374	451.374	346.357	327.606	289.431	219.206	295.65	235.375	256.912	212.691	221.169	258.409	135.807	162.745	211.873
ARPC3		25.83	3.6	6.691	12.041	0.708	21.559	6.646	5.012	9.513	8.688	19.352	19.352	0.355	4.031	6.589	0.915	2.972	9.689	8.065	1.527	2.939	1.8	0.326	2.51	3.837
ARPC4		67.854	53.056	71.166	64.025	66.768	70.26	46.834	29.215	45.855	51.786	124.848	124.848	30.309	60.829	73.699	30.29	48.782	39.253	65.339	30.777	38.447	32.323	14.655	26.073	35.267
ARPC5		48.896	66.157	90.325	68.46	117.184	49.766	26.688	14.791	15.031	44.692	113.656	113.656	31.906	39.722	22.401	24.38	29.602	39.146	38.957	13.136	14.203	29.236	9.966	13.209	22.55
ARPC5L		20.143	11.401	7.299	12.948	11.807	11.802	27.975	19.436	44.142	23.033	50.546	50.546	44.257	23.96	28.614	26.068	30.725	8.695	14.353	18.863	22.162	15.518	17.521	15.907	16.146
ARPM1		0	0	0	0	0	0	0	0	0	0	0	0	0	0	0	0	0	0.035	0	0	0	0	0	0	0.00507
ARPP19		87.444	101.411	87.284	92.046	58.562	106.732	83.507	71.876	76.298	79.395	127.015	127.015	55.188	64.633	73.511	142.971	84.076	77.547	71.695	103.1	106.116	48.355	99.462	56.633	80.415
ARPP21		8.452	2.35	2.129	4.31	3.306	1.363	0.592	91.312	15.792	22.473	0.578	0.578	0.639	0.589	1.224	1.372	0.956	1.171	3.896	0.687	3.224	2.486	10.422	0.596	3.212
ARR3		23.224	7.001	0	10.075	0.118	2.769	2.47	0.122	6.469	2.39	0.144	0.144	4.188	2.808	3.859	0.985	2.96	2.662	4.442	3.589	6.693	1.715	1.172	4.738	3.573
ARRB1		32.071	71.558	97.32	66.983	100.123	50.575	43.459	63.686	37.673	59.103	148.677	148.677	28.038	66.762	39.061	27.264	40.282	69.704	86.253	52.008	40.895	42.954	54.258	62.092	58.309
ARRB2		195.348	97.26	315.987	202.865	138.141	193.609	75.852	46.084	98.75	110.487	328.548	328.548	26.512	124.375	115.867	42.673	77.357	141.076	135.052	72.017	29.019	48.441	48.786	48.883	74.753
ARRDC1		4.977	7.801	24.026	12.268	7.734	2.684	3.723	4.767	1.142	4.01	3.971	3.971	9.086	10.372	8.377	2.568	7.601	6.459	2.119	10.615	5.836	10.974	2.345	2.636	5.855
ARRDC2		12.955	4.901	0.608	6.154	12.988	6.05	10.404	8.434	17.124	11	2.527	2.527	24.418	22.058	21.743	8.83	19.262	12.599	17.77	12.296	15.795	1.715	3.257	2.416	9.407
ARRDC3		84.285	105.261	99.753	96.433	61.278	81.253	74.495	24.203	97.228	67.691	78.924	78.924	344.511	67.26	87.159	62.796	140.432	50.29	55.77	44.982	34.488	40.896	41.296	25.948	41.953
ARRDC4		1.264	17.552	10.34	9.719	0.059	10.481	6.437	23.47	14.46	10.982	48.596	48.596	0.39	6.568	2.447	7.74	4.286	18.562	3.144	1.986	4.49	2.915	12.636	3.483	6.745
ARRDC5		1.343	7.551	12.165	7.02	3.365	4.474	12.248	8.679	8.752	7.504	8.737	8.737	17.923	10.327	5.177	6.825	10.063	12.635	3.349	10.997	12.367	17.319	4.625	8.189	9.926
ARSA		0	0	2.129	0.71	0	0.298	0.383	0	0	0.136	0.144	0.144	0.071	1.314	0.094	0	0.37	0	0.683	0.076	0.367	0.086	2.084	0	0.471
ARSB		45.341	54.306	84.547	61.398	70.369	46.868	75.052	136.663	73.254	80.441	73.219	73.219	62.713	49.958	38.779	69.551	55.25	80.28	106.551	68.504	92.933	79.22	81.745	88.103	85.334
ARSD		4.345	0.3	0.912	1.852	0	3.323	2.575	18.58	7.611	6.418	2.311	2.311	9.689	0.951	0.847	0.176	2.916	3.194	4.306	1.757	7.387	7.973	6.839	4.298	5.108
ARSF		0	0.05	0.304	0.118	0	0	0.244	2.811	0	0.611	0.072	0.072	0.035	0.226	0.188	0.176	0.157	0.39	0.205	1.069	0.245	0	0	0.126	0.291
ARSG		42.893	49.505	87.284	59.894	36.247	22.582	62.248	119.183	56.891	59.43	33.288	33.288	68.249	66.762	69.275	52.348	64.159	68.213	36.838	93.324	50.772	65.76	96.01	89.671	71.513
ARSH		0	0.05	0.304	0.118	0	0.043	0.452	49.14	2.474	10.422	0.072	0.072	1.881	0.498	0	0.106	0.621	0.319	0.137	0.229	1.184	1.286	0.586	0.596	0.62
ARSI		0	0	0	0	0	0	0	0	0	0	0	0	0	0	0	0	0	0	0	0	0	0	0	0	0
ARSJ		0.316	16.102	0.304	5.574	1.417	5.667	5.811	42.295	4.186	11.875	1.95	1.95	4.046	2.944	1.318	0.668	2.244	5.146	9.91	3.208	6.204	9.174	8.402	7.938	7.14
ARSK		0.632	6.101	0.304	2.346	2.361	1.023	3.758	20.658	2.664	6.093	0.361	0.361	0.532	0.181	1.694	1.231	0.91	1.242	3.144	2.062	3.918	16.118	0.716	6.275	4.782
ART1		1.896	3.7	0	1.865	1.358	1.193	1.635	58.797	11.226	14.842	6.571	6.571	0.994	0.77	1.224	0.457	0.861	1.491	2.734	0.993	2.53	0.343	0.977	1.569	1.519
ART3		1.422	1.45	0	0.957	0	0.128	0.696	7.946	0.381	1.83	1.3	1.3	0	1.178	0.565	0.317	0.515	0.426	0.82	0.229	0.98	0.086	0	0.596	0.448
ART4		0	0	0.304	0.101	0	0	0.557	2.934	0.19	0.736	0	0	0.106	0.362	0.565	0.352	0.346	2.236	0	0.305	1.143	1.029	0	0.502	0.745
ART5		0	0	0	0	0	0	0	0	0	0	0	0	0	0	0	0	0	0	0	0	0.082	0	0.065	0.031	0.025
ARTN		0	0	0	0	0	0	0	0	0.19	0.038	0	0	0	0	0	0	0	0	0	0	0	0	0	0	0
ARV1		3.871	4.45	11.861	6.727	0	0.128	3.445	23.959	5.137	6.534	2.672	2.672	1.668	2.582	1.224	2.111	1.896	4.507	6.63	2.902	2.571	6.687	4.169	1.726	4.17
ARVCF		0.079	0	0	0.026	1.771	0	0.835	0	0	0.521	0	0	5.111	0.317	0	0	1.357	0	0	0.382	0	0	0.13	0.879	0.199
AS3MT		11.296	18.852	0	10.049	8.737	10.311	6.402	11.735	1.142	7.665	2.527	2.527	0.994	5.707	4.8	9.323	5.206	7.808	3.896	9.241	9.306	3.772	14.265	9.444	8.247
ASAH1		115.96	106.761	164.228	128.983	153.372	102.642	155.324	68.943	124.436	120.943	151.782	151.782	189.486	139.277	264.206	60.615	163.396	79.677	93.634	63.616	110.319	14.575	75.036	75.897	73.251
ASAH2		0	0	0.304	0.101	0.118	11.802	1.879	36.305	1.712	10.363	2.238	2.238	0.532	0.951	0.094	0.95	0.632	5.04	4.442	0.764	1.388	1.543	0.847	1.067	2.156
ASAH2C		33.414	16.852	1.825	17.363	26.979	6.263	17.711	20.414	13.89	17.051	33.36	33.36	5.501	16.079	6.118	15.585	10.821	17.994	12.644	12.83	10.693	18.09	4.82	18.01	13.583
ASAP1		442.356	396.442	447.37	428.723	474.343	360.588	600.626	404.61	432.863	454.606	369.418	369.418	375.921	366.875	448.595	448.72	410.028	442.925	509.792	480.674	525.762	487.84	598.204	642.383	526.797
ASAP2		17.694	6.851	0	8.182	3.837	3.622	2.088	87.767	12.558	21.974	2.022	2.022	4.72	3.623	3.765	1.794	3.476	2.697	9.91	4.659	2.163	2.058	3.908	5.02	4.345
ASB1		20.301	32.053	73.599	41.984	16.648	31.444	33.229	37.894	51.944	34.232	45.852	45.852	71.869	26.315	17.225	24.626	35.009	24.773	47.5	24.591	21.06	17.319	20.453	14.496	24.313
ASB10		3.792	0	0	1.264	0	0	0.313	6.112	0.19	1.323	0	0	0	0.181	0.282	0	0.116	0.106	0	0.076	0.041	0	0.326	0.157	0.101
ASB11		0.079	0.8	0	0.293	0.059	0	0.939	3.912	0.761	1.134	2.455	2.455	0.071	1.54	0.565	0.035	0.553	2.591	1.572	1.146	2.449	0.6	0.391	0.628	1.339
ASB12		0	0	0	0	0	0	0	2.078	0	0.416	0	0	0	0.272	0	0	0.068	0	2.46	0	0	0	0.13	0.784	0.482
ASB13		4.977	4.6	0	3.192	0.118	4.431	2.296	30.193	0.761	7.56	1.372	1.372	0.355	2.038	1.224	1.829	1.362	6.495	7.04	5.575	3.265	9.088	1.238	2.981	5.097
ASB14		11.612	10.001	12.469	11.361	1.948	6.263	6.367	13.202	2.854	6.127	3.538	3.538	18.668	5.299	6.118	3.764	8.462	11.676	12.097	3.513	16.285	18.005	8.272	9.036	11.269
ASB15		1.738	0.45	0	0.729	1.417	0.383	4.628	26.404	6.279	7.822	0.144	0.144	5.75	0.091	0.094	0	1.484	2.094	2.529	1.68	8.693	2.058	2.54	3.012	3.229
ASB16		1.027	0.45	0	0.492	3.129	0.128	1.601	0	1.332	1.238	1.589	1.589	14.409	2.853	0.376	1.548	4.797	0.852	1.094	2.597	1.143	0	3.322	1.851	1.551
ASB17		1.343	0.05	0	0.464	2.952	0	0.035	15.524	0	3.702	0	0	0.035	0	0	0	0.00887	0.071	0	0.076	0	0	0	0.094	0.034
ASB18		0	0.05	0	0.017	1.004	0.043	0.139	57.452	7.04	13.135	0.072	0.072	0.035	1.314	3.388	0.633	1.343	0.142	0.068	0.84	0.163	0.171	0.13	0.126	0.234
ASB2		1.659	0	0	0.553	0.767	0	0.696	2.811	0	0.855	0.361	0.361	0	1.087	1.412	0.035	0.634	2.626	1.094	4.048	0.98	1.543	1.107	1.6	1.857
ASB3		110.668	147.616	41.057	99.78	116.003	109.033	170.738	140.452	133.95	134.035	106.002	106.002	164.607	85.967	116.431	176.463	135.867	179.229	158.152	122.421	175.132	157.841	186.418	170.275	164.21
ASB4		0.079	0	0	0.026	0.059	0.043	0.07	23.714	16.363	8.05	0	0	2.52	0.091	0	0.809	0.855	0	0	0.153	0.367	0	0	0.063	0.083
ASB5		0.158	0	0	0.053	0.059	0.043	0.104	6.723	3.235	2.033	0.144	0.144	0	0.544	0.094	0.141	0.195	0.355	1.777	0.076	0.286	0	0	0.031	0.361
ASB6		0	0	0	0	0	0.17	0.557	0	3.996	0.945	0.072	0.072	0	3.805	0.282	2.498	1.646	0.852	0.752	2.444	1.633	0.171	0	1.098	0.993
ASB7		22.276	14.752	20.681	19.236	27.51	29.229	34.064	15.769	34.248	28.164	49.679	49.679	25.731	16.894	24.566	28.214	23.852	27.931	29.32	23.446	29.304	13.032	33.48	23.375	25.698
ASB8		33.809	23.202	19.464	25.492	9.268	17.64	24.635	7.09	59.935	23.713	32.638	32.638	34.462	25.228	15.53	11.926	21.787	22.466	13.532	17.794	17.264	16.89	8.012	12.08	15.434
ASCC1		52.846	69.307	86.372	69.508	39.435	86.536	65.275	60.141	58.984	62.074	42.82	42.82	27.257	38.228	66.922	41.829	43.559	56.111	91.789	62.776	83.913	110.085	88.975	104.543	85.456
ASCC2		88.155	89.559	202.852	126.856	112.402	83.255	69.659	68.331	119.87	90.703	81.884	81.884	37.798	103.948	155.21	98.117	98.768	83.616	94.932	126.698	98.647	68.418	109.818	84.745	95.268
ASCC3		425.215	506.354	399.318	443.629	290.096	263.784	350.174	276.87	324.79	301.143	312.012	312.012	378.582	224.473	242.369	343.216	297.16	286.162	393.673	328.163	407.362	457.832	427.484	443.431	392.015
ASCL2		0	0	0	0	0.059	0	0	0	0	0.012	2.166	2.166	1.313	0.045	0	0.246	0.401	0	0	0	0	0	0.13	0	0.019
ASCL3		8.215	3.15	0.608	3.991	3.837	4.048	9.36	6.968	13.509	7.544	7.437	7.437	19.591	4.71	7.53	7.986	9.954	6.033	2.529	5.651	6.163	3.172	10.617	5.397	5.652
ASCL4		0	0	0	0	0	0	0	0	0	0	0	0	0	0	0	0	0	0	0	0	0	0	0	0	0
ASF1A		27.884	29.353	11.253	22.83	24.972	10.567	27.766	17.48	19.027	19.962	31.627	31.627	9.476	12.592	23.343	20.651	16.515	15.971	25.083	26.348	24.57	25.892	19.02	23.438	22.903
ASF1B		2.449	5.801	0	2.75	1.594	0.256	1.218	4.156	9.894	3.424	7.221	7.221	2.662	2.174	2.165	1.97	2.243	1.739	0.41	1.757	1.143	3.772	0.261	2.071	1.593
ASGR1		0	0	0	0	0	0.383	0.244	19.436	1.332	4.279	1.516	1.516	0	1.54	0	0.774	0.578	0	0	0.229	0.327	0.086	0.912	0.282	0.262
ASGR2		20.301	51.805	73.599	48.568	63.816	80.145	18.546	93.879	17.505	54.778	43.83	43.83	1.349	64.407	44.709	3.799	28.566	35.597	31.576	41.011	19.958	0.772	50.871	22.496	28.897
ASH1L		418.421	454.198	405.704	426.108	353.322	328.888	413.257	277.726	366.459	347.93	355.843	355.843	338.087	264.014	295.455	371.289	317.211	491.903	473.774	451.653	494.05	440.599	468.715	470.069	470.109
ASH2L		45.262	64.207	16.423	41.964	49.117	51.513	44.502	37.527	44.904	45.513	35.093	35.093	31.445	38.771	35.673	45.03	37.73	58.737	57.889	52.848	49.793	43.125	26.64	27.516	45.221
ASIC1		0	0.4	0	0.133	0.413	0.128	0.278	12.468	1.142	2.886	1.3	1.3	17.142	0.362	0.847	1.161	4.878	0.355	0.068	1.833	0.898	0.086	0.651	0.973	0.695
ASIC2		1.185	0.2	2.433	1.273	1.476	0.341	3.236	141.919	11.987	31.792	1.589	1.589	5.359	3.261	3.2	2.463	3.571	5.679	0.888	2.062	2.735	0.857	5.406	2.416	2.863
ASIC3		0	0	0	0	0	0	0.278	0	0	0.056	0	0	0	2.219	0.471	0.035	0.681	0	0	1.069	0.98	0	0	0.408	0.351
ASIC4		0	0	0	0	0.118	0.043	0.8	35.816	2.664	7.888	1.155	1.155	0.142	2.763	2.071	0.598	1.393	0.852	0	0.611	1.143	1.372	0	0.408	0.626
ASIC5		0	0.05	0	0.017	0	0	0.035	13.935	0	2.794	0	0	0	0	0	0	0	0	0	0	0.082	0	0	0.251	0.048
ASIP		0	0	0	0	0	0	0.487	0.244	5.137	1.174	0.867	0.867	0	1.087	0.376	0	0.366	0.106	0	0.84	0.286	0.6	0.13	0.282	0.321
ASL		6.714	5.351	0	4.022	1.299	2.173	2.505	5.501	3.235	2.942	0.289	0.289	0.035	4.801	9.883	2.111	4.208	3.656	0.137	4.811	3.592	0.429	4.494	2.792	2.844
ASMTL		75.832	72.408	128.341	92.194	233.6	108.522	169.972	131.529	181.136	164.952	95.748	95.748	48.019	147.339	218.367	26.913	110.16	102.959	100.742	153.886	146.072	21.52	116.723	88.887	104.398
ASNA1		1.896	0.75	0.608	1.085	0.059	1.491	3.862	3.667	4.947	2.805	6.499	6.499	0.426	3.216	3.765	2.85	2.564	3.052	0.957	6.262	4.285	0.086	1.172	2.698	2.645
ASNS		0.316	2.75	3.65	2.239	0	1.023	4.315	11.735	6.279	4.67	2.455	2.455	0.177	2.899	1.694	2.85	1.905	3.265	1.64	2.215	3.347	1.886	1.368	1.757	2.211
ASNSD1		5.529	11.401	38.624	18.518	10.095	9.672	8.733	16.38	1.712	9.319	11.553	11.553	7.737	11.912	7.342	4.679	7.917	12.599	11.209	14.51	10.163	5.573	5.146	5.616	9.259
ASPA		0.553	0.05	0	0.201	3.719	0.043	0.313	3.545	0	1.524	0	0	0.284	0.136	0	0	0.105	0.532	0.068	0	0.163	0	0.065	0.094	0.132
ASPDH		0	0	0	0	0	0	0	0	0	0	0	0	0	0	0	0	0	0	0	0	0	0	0	0	0
ASPG		0	0	0	0	0.059	0	0	70.409	6.85	15.464	0	0	0	0	0	0	0	0	0	0.764	0	0	0	0	0.109
ASPH		133.655	104.961	97.32	111.979	308.928	116.745	161.83	97.057	106.931	158.298	125.209	125.209	55.756	62.142	120.479	92.488	82.716	138.556	178.793	77.745	97.667	145.409	94.121	243.098	139.341
ASPHD1		0	0	0	0	0	0	0.139	2.811	4.186	1.427	2.455	2.455	0.035	0.136	2.447	0.106	0.681	0.035	0	0	1.51	8.231	3.908	0.282	1.995
ASPHD2		6.003	4.7	0.608	3.771	9.387	2.855	1.983	3.3	0	3.505	8.087	8.087	2.271	7.338	1.882	4.046	3.884	7.098	7.45	7.866	4.326	3.944	1.042	3.734	5.066
ASPM		2.37	2.25	0	1.54	0	5.283	7.063	32.027	3.235	9.522	21.735	21.735	27.967	4.076	3.577	9.463	11.271	3.762	5.604	0.382	3.183	15.09	4.038	3.2	5.037
ASPN		0	0	0	0	0	0	0	0	0	0	0	0	0	0	0	0	0	0	0	0	0	0	0	0	0
ASPRV1		0	0	0	0	0	0	0	0	0	0	0	0	0	0	0	0	0	0	0	0	0	0	0	0	0
ASPSCR1		0	0	0	0	0	0.256	0.07	3.423	0.19	0.788	0	0	0	1.54	0.188	0.07	0.45	0.284	0.752	0.076	0.327	0.086	1.954	0.094	0.51
ASRGL1		2.212	14.452	7.299	7.987	13.283	2.983	5.498	3.545	7.04	6.47	17.186	17.186	2.023	2.853	5.177	5.347	3.85	3.372	5.604	8.706	7.551	8.316	4.429	6.244	6.317
ASS1		0	0.15	0	0.05	0	0.043	0.452	29.337	11.416	8.25	0.217	0.217	0	1.449	1.129	0	0.645	0	0.547	0.458	1.02	1.458	1.303	0.282	0.724
ASTE1		4.266	10.251	12.469	8.995	3.719	4.218	8.838	1.1	1.903	3.956	9.459	9.459	8.731	4.303	7.248	4.186	6.117	3.549	2.255	5.04	8.979	4.373	3.843	5.459	4.786
ASTL		1.422	1.05	0.304	0.925	12.456	14.444	6.089	1.222	5.518	7.946	0	0	3.443	4.393	7.812	0.774	4.106	26.796	7.655	4.582	11.183	10.288	7.425	1.726	9.951
ASTN1		1.501	1.7	0.608	1.27	1.358	3.749	1.844	161.599	8.372	35.385	0.072	0.072	3.265	2.129	1.788	3.412	2.649	2.094	3.281	0.305	3.796	0.686	1.368	2.824	2.05
ASTN2		145.188	201.221	181.259	175.889	91.563	46.059	156.646	705.928	198.07	239.653	114.522	114.522	105.053	81.12	119.631	185.363	122.792	142.531	123.296	225.139	204.64	202.423	240.741	225.402	194.882
ASUN		20.854	31.753	16.119	22.909	5.372	16.063	13.535	15.891	9.704	12.113	32.205	32.205	6.814	7.926	3.577	12.278	7.649	15.616	10.252	13.594	7.02	37.81	19.345	20.551	17.741
ASXL1		155.93	188.12	123.779	155.943	171.377	243.162	209.708	147.053	277.222	209.704	155.176	155.176	142.887	123.56	134.597	245.943	161.747	271.363	279.74	244.995	231.781	197.708	231.817	235.254	241.808
ASXL2		155.93	149.966	215.625	173.841	83.652	97.103	170.633	81.533	121.011	110.787	129.903	129.903	110.129	87.733	110.972	112.822	105.414	120.207	98.965	152.358	137.134	256.78	248.622	260.386	182.065
ASXL3		0	0	0	0	1.653	2.855	0.104	43.272	4.186	10.414	0	0	0	0.091	1.788	0.141	0.505	0.106	1.23	1.069	0.449	0	0.195	0.628	0.525
ASZ1		0.632	0.25	0.608	0.497	0.059	0.085	0.418	24.081	0.19	4.967	0	0	0.071	0.951	1.882	0.422	0.832	1.349	1.025	0	2.979	0.086	1.694	0.502	1.091
ATAD1		114.855	91.76	49.268	85.294	54.253	99.105	79.819	69.798	138.136	88.222	82.462	82.462	109.064	41.579	49.886	81.266	70.449	78.47	97.871	67.511	73.628	105.541	95.814	74.925	84.823
ATAD2		138.552	173.018	150.238	153.936	215.181	159.864	241.719	116.493	226.991	192.05	219.297	219.297	196.194	111.829	117.467	214.316	159.952	137.704	151.113	214.906	223.292	145.323	143.233	137.08	164.664
ATAD2B		482.089	503.003	406.008	463.7	437.269	459.609	494.363	465.362	469.395	465.2	365.085	365.085	375.814	415.475	470.431	490.479	438.05	533.356	511.569	512.367	543.108	396.102	470.603	520.646	498.25
ATAD3B		5.134	0	0.912	2.016	0.059	3.238	2.818	43.517	3.805	10.688	4.333	4.333	0.071	10.553	10.542	1.759	5.731	1.313	7.108	7.79	3.306	3.087	1.107	1.443	3.593
ATAD3C		0.237	0	0	0.079	0	0.043	0.452	3.789	8.562	2.569	0.072	0.072	0.071	0.498	0.094	0	0.166	0.816	1.025	0.305	0.122	1.029	0.13	0.063	0.499
ATAD5		17.457	25.303	41.969	28.243	40.793	20.622	21.329	43.028	26.447	30.444	35.815	35.815	17.923	18.027	17.601	28.777	20.582	31.8	23.169	22.835	20.897	40.296	21.755	20.488	25.891
ATAT1		9.084	6.901	2.129	6.038	19.54	5.454	11.065	14.424	22.262	14.549	7.51	7.51	4.259	11.595	5.365	12.207	8.357	9.618	10.389	14.969	15.142	10.803	3.973	6.808	10.243
ATCAY		1.58	1.15	0.304	1.011	0.059	0.298	1.079	12.102	0.571	2.822	0.072	0.072	1.278	2.718	1.882	0.106	1.496	0.177	3.554	0.305	0.531	0.343	0.977	0.816	0.958
ATE1		229.235	280.83	277.363	262.476	207.33	198.04	226.444	230.175	155.45	203.488	136.113	136.113	261.143	153.363	173.47	181.423	192.35	196.868	205.243	224.223	266.309	219.656	258.588	306.1	239.57
ATF1		68.249	52.606	107.357	76.07	39.199	44.312	53.688	58.43	47.758	48.677	80.946	80.946	31.8	40.085	37.461	34.512	35.964	68.213	59.666	40.934	35.753	51.013	31.526	42.483	47.084
ATF3		0.237	1.7	0.304	0.747	6.376	15.424	12.735	2.445	3.805	8.157	4.333	4.333	5.004	6.568	8.095	3.201	5.717	7.098	6.561	5.346	5.877	0.257	1.954	2.636	4.247
ATF4		82.626	34.404	74.207	63.745	66.532	68.257	81.211	40.461	59.364	63.165	108.962	108.962	270.583	91.221	102.313	105.751	142.467	67.397	83.792	49.411	58.69	57.529	20.127	24.065	51.573
ATF5		16.272	2.5	42.578	20.45	3.188	8.308	3.549	5.99	3.235	4.854	8.087	8.087	0.106	4.575	8.095	1.478	3.563	13.203	1.504	4.353	5.836	1.372	3.713	1.757	4.534
ATF6		435.089	627.666	534.958	532.571	605.341	590.073	488.205	402.287	411.362	499.454	401.767	401.767	251.525	300.792	435.794	444.675	358.196	619.102	589.21	404.762	489.152	432.454	458.619	493.287	498.084
ATF6B		9.558	12.501	13.077	11.712	3.365	12.612	19.311	9.901	41.098	17.257	22.24	22.24	60.441	26.361	32.661	26.772	36.559	9.76	15.72	41.164	29.549	20.32	24.165	15.28	22.28
ATF7		60.35	79.808	79.073	73.077	76.273	68.684	76.061	82.267	66.023	73.861	88.816	88.816	73.111	55.122	56.757	56.464	60.363	75.773	91.242	84.007	90.606	115.658	94.577	141.221	99.012
ATF7IP		770.331	990.355	742.676	834.454	735.571	894.547	930.411	424.168	795.706	756.081	660.851	660.851	542.089	391.515	535.471	785.463	563.635	908.991	861.979	660.067	861.536	1163.36	1007.06	1161.9	946.413
ATF7IP2		87.207	101.661	11.861	66.91	38.254	39.966	42.693	19.558	29.872	34.069	22.024	22.024	13.238	11.912	15.342	42.462	20.739	54.62	44.63	44.371	54.976	68.675	78.814	66.955	59.006
ATG10		59.086	66.557	10.949	45.531	34.83	36.6	59.673	151.454	54.607	67.433	44.841	44.841	68.036	31.796	28.896	73.913	50.66	44.967	33.353	57.507	63.833	71.933	64.875	88.824	60.756
ATG12		39.338	38.954	3.345	27.213	33.118	36.302	42.902	31.782	30.633	34.947	23.829	23.829	51.994	19.023	16.283	39.577	31.72	34.746	17.36	36.505	38.406	28.893	21.495	20.457	28.266
ATG13		91.947	64.757	121.346	92.683	67.181	62.42	117.223	64.542	95.896	81.453	107.518	107.518	52.882	96.022	81.511	100.298	82.678	114.032	117.35	133.8	112.646	56.843	62.335	69.152	95.165
ATG14		60.429	51.405	57.784	56.539	38.963	44.056	71.99	79.211	78.201	62.484	51.846	51.846	64.736	51.091	62.028	91.996	67.462	81.7	91.652	88.055	74.934	48.955	46.898	46.499	68.385
ATG16L1		92.5	95.56	104.924	97.661	84.183	110.482	135.734	96.08	134.711	112.238	112.645	112.645	137.741	90.949	100.524	95.232	106.111	83.687	95.821	123.032	109.707	76.134	68.522	74.015	90.131
ATG16L2		0.316	5.851	16.727	7.631	5.785	5.198	6.507	5.99	8.182	6.332	10.976	10.976	0.071	9.285	6.965	4.081	5.101	3.088	4.374	7.332	7.877	5.401	2.345	3.671	4.87
ATG2A		2.686	0	0.608	1.098	8.029	1.79	6.263	11.124	7.991	7.039	6.282	6.282	37.23	20.427	9.224	3.624	17.626	5.608	4.716	5.117	7.142	1.629	2.996	2.73	4.277
ATG2B		189.186	177.569	132.295	166.35	112.992	133.149	152.088	116.616	202.637	143.496	174.311	174.311	185.44	107.3	104.007	135.724	133.118	148.139	159.929	128.989	157.459	136.749	109.428	132.122	138.974
ATG3		66.985	139.215	107.052	104.417	106.026	77.162	81.698	54.274	61.457	76.123	151.06	151.06	79.251	73.964	61.651	71.239	71.526	96.358	120.699	55.903	68.404	77.334	90.278	83.647	84.66
ATG4A		27.252	23.753	85.764	45.589	17.297	23.818	27.94	30.926	12.938	22.584	7.437	7.437	26.157	11.369	8.848	24.767	17.785	21.436	20.299	28.562	23.631	38.924	23.709	26.45	26.145
ATG4B		21.17	14.752	104.315	46.746	19.363	16.702	31.35	33.004	14.08	22.9	17.186	17.186	30.416	25.681	29.555	15.022	25.168	23.14	23.033	43.836	26.855	33.609	19.931	19.735	27.163
ATG4C		57.822	75.508	98.233	77.188	27.923	40.989	51.531	48.895	24.925	38.853	30.4	30.4	80.955	19.929	21.178	45.593	41.914	38.543	32.123	50.022	63.424	99.197	101.416	113.705	71.204
ATG4D		8.373	7.551	0.304	5.409	9.564	16.745	7.237	4.523	26.067	12.827	14.297	14.297	8.66	6.477	11.765	6.262	8.291	6.353	1.777	14.587	5.551	0.343	2.996	5.899	5.358
ATG5		267.23	294.531	169.702	243.821	262.94	337.026	293.946	241.299	169.53	260.948	174.022	174.022	154.492	155.718	203.025	246.26	189.874	281.762	292.247	281.195	298.307	300.42	272.722	398.972	303.661
ATG7		144.556	194.071	132.903	157.176	109.981	134.598	175.992	113.315	127.29	132.235	96.615	96.615	236.902	115.634	149.186	111.485	153.302	165.21	128.354	163.356	217.864	199.165	226.215	292.64	198.972
ATG9A		3.555	11.551	0.912	5.339	1.712	5.88	21.19	7.09	20.93	11.36	10.181	10.181	11.854	21.469	11.107	8.584	13.253	4.543	9.227	9.546	11.387	7.802	7.686	3.577	7.681
ATG9B		0	0	0	0	0	0	0	1.711	0	0.342	0	0	0.035	0.045	0	0	0.02	0.035	0.752	0.382	0.408	0	0	0	0.225
ATIC		38.627	52.406	6.995	32.676	19.363	12.91	27.488	16.991	48.328	25.016	40.942	40.942	53.414	19.34	20.425	24.028	29.302	23.246	29.594	27.875	24.856	49.127	22.407	19.17	28.039
ATL1		7.109	2.6	5.17	4.96	4.487	3.792	3.758	18.947	9.704	8.137	1.444	1.444	31.764	4.122	4.141	8.267	12.074	12.883	9.363	9.241	8.775	5.401	15.698	4.738	9.443
ATL2		189.66	178.919	95.191	154.59	153.549	248.616	227.14	167.345	188.557	197.041	157.27	157.27	105.941	163.101	166.317	195.46	157.705	221.285	205.174	214.142	248.351	111.286	167.789	149.254	188.183
ATL3		16.825	20.702	32.846	23.458	21.43	37.41	26.896	26.159	29.111	28.201	25.056	25.056	14.09	23.19	11.954	18.997	17.058	22.324	29.662	25.966	23.509	27.95	12.962	23.971	23.763
ATM		296.221	435.346	333.018	354.862	97.761	139.284	249.756	101.458	202.637	158.179	233.233	233.233	214.579	130.716	137.421	328.651	202.842	215.323	206.678	228.499	284.023	438.113	270.377	371.863	287.839
ATMIN		11.454	23.602	17.943	17.667	19.363	20.196	16.284	8.068	26.447	18.072	23.323	23.323	10.86	14.041	9.036	12.594	11.633	15.332	14.284	14.052	15.06	10.631	7.686	10.605	12.522
ATN1		4.977	4.05	0	3.009	0	0	0.487	0	5.328	1.163	2.961	2.961	0.035	1.268	0.094	0.633	0.508	0.994	0.547	0.993	0.122	3.772	3.452	2.604	1.784
ATOH1		0	0	0	0	0	0	0	0	0	0	0	0	0	0	0	0	0	0	0	0	0	0	0	0	0
ATOH7		0	0	0	0	0	0	0	0	0	0	0	0	0	0	0	0	0	0	0	0	0	0	0	0	0
ATOH8		0	0	0	0	0.059	0	0.209	1.345	0	0.322	0	0	0	0.045	0.094	0.07	0.052	0.426	0.478	0	0	0	0	0.345	0.178
ATOX1		5.292	5.801	11.253	7.449	3.778	0	6.75	5.378	3.996	3.981	7.582	7.582	1.349	8.198	3.671	4.046	4.316	2.236	7.996	7.026	5.796	11.231	6.774	3.2	6.323
ATP10A		479.403	672.271	450.715	534.13	533.141	440.52	647.251	372.95	583.556	515.484	347.322	347.322	684.337	300.022	398.615	616.177	499.788	460.635	505.35	635.323	666.855	679.46	684.769	789.315	631.672
ATP10B		13.745	7.201	1.521	7.489	1.712	4.815	6.228	172.723	31.014	43.298	3.971	3.971	7.914	5.345	11.107	5.629	7.499	11.96	8.885	6.568	10.367	13.118	14.069	10.511	10.783
ATP10D		59.086	47.555	56.872	54.504	10.921	35.364	30.202	70.776	16.934	32.84	38.054	38.054	30.877	23.371	17.978	17.66	22.472	22.466	28.979	48.037	37.589	58.987	45.725	50.044	41.689
ATP11A		131.917	104.361	215.93	150.736	319.672	173.03	330.202	515.358	231.558	313.964	232.872	232.872	92.809	452.208	348.07	207.808	275.224	336.417	308.582	414.919	248.27	184.505	178.992	222.17	270.551
ATP11B		491.173	474.8	378.637	448.204	495.064	479.506	496.66	286.038	410.601	433.574	557.015	557.015	315.55	355.96	490.48	523.619	421.402	474.938	459.49	440.427	526.456	374.839	433.932	481.584	455.952
ATP11C		46.131	81.609	76.64	68.127	64.643	61.909	69.659	38.138	47.567	56.383	47.441	47.441	73.963	37.503	39.344	60.439	52.812	45.322	64.45	68.351	79.628	60.101	80.638	101.061	71.364
ATP12A		9.005	18.602	4.562	10.723	14.168	14.487	4.767	143.019	15.031	38.294	8.737	8.737	0.887	12.456	15.53	4.151	8.256	22.111	13.054	15.427	18.203	11.146	8.728	12.299	14.424
ATP13A1		2.607	15.102	1.521	6.41	19.659	7.371	12.109	22.492	12.177	14.761	12.925	12.925	7.985	12.637	6.965	5.031	8.155	16.006	9.227	16.343	5.959	8.831	17.847	6.212	11.489
ATP13A2		2.054	5.801	0	2.618	2.716	4.516	1.844	8.19	3.996	4.252	0.578	0.578	0.106	2.808	0.941	1.442	1.325	1.562	3.554	4.048	2	3.944	3.908	2.228	3.035
ATP13A3		218.966	178.169	155.104	184.08	689.111	550.704	193.18	165.633	220.142	363.754	184.059	184.059	146.436	234.664	251.687	258.045	222.708	445.126	365.309	158.468	163.826	304.707	171.567	149.975	251.283
ATP13A4		18.721	23.152	22.505	21.46	10.508	1.619	20.216	122.605	11.036	33.197	12.998	12.998	10.434	10.553	8.001	15.937	11.231	12.564	16.335	20.391	17.101	17.49	31.33	33.321	21.219
ATP13A5		1.738	1.25	0	0.996	1.948	1.576	0.557	21.758	3.615	5.891	0.072	0.072	0.035	1.314	0.282	0.985	0.654	1.455	0.273	0.535	0.857	4.115	1.824	1.161	1.46
ATP1A1		55.216	64.207	117.393	78.938	94.751	72.305	75.122	30.437	54.798	65.482	125.715	125.715	64.842	52.54	68.146	31.275	54.201	64.451	56.659	50.71	48.854	35.066	22.341	39.314	45.342
ATP1A3		0	3.3	0	1.1	5.903	1.79	7.063	5.134	31.965	10.371	0.072	0.072	2.236	9.421	2.635	0.879	3.793	2.342	1.162	0.076	2.449	0	10.291	2.981	2.757
ATP1A4		0	0	0	0	0.118	1.363	0.452	24.203	0	5.227	0.939	0.939	0.035	0.362	0.094	0	0.123	0	0	0.076	0.408	4.287	0.326	0.251	0.764
ATP1B1		16.351	20.652	17.031	18.012	6.494	35.237	27.418	22.859	8.182	20.038	17.619	17.619	4.862	21.469	20.801	11.82	14.738	11.535	7.313	18.863	15.795	4.115	5.471	16.002	11.299
ATP1B2		0	0	0	0	0	0	0.278	0	0	0.056	0	0	0	0	0	0	0	0	0	0	0	0	0	0.941	0.134
ATP1B3		153.956	189.87	258.811	200.879	173.621	268.769	372.999	181.769	217.858	243.003	297.065	297.065	136.782	192.134	222.791	122.989	168.674	224.302	229.916	202.381	276.227	134.777	158.084	158.164	197.693
ATP1B4		0	0	0	0	0	0.043	0	1.1	0	0.229	0	0	0	0.045	0.188	0	0.058	0	0.068	0	0	0	0	0.031	0.014
ATP2A1		0.237	2.65	0	0.962	0.59	0.043	1.461	11.001	0.19	2.657	1.516	1.516	0.39	0.996	0	1.618	0.751	2.165	0.342	1.298	1.306	0.257	5.602	2.636	1.944
ATP2A2		120.937	97.46	116.176	111.524	140.03	136.387	157.829	61.975	134.14	126.072	187.092	187.092	127.093	103.178	114.172	88.231	108.169	108.673	103.817	129.753	101.871	108.285	105.65	87.977	106.575
ATP2A3		13.824	24.303	6.083	14.736	6.376	19.216	25.087	20.781	20.739	18.44	29.461	29.461	16.361	25.545	38.214	17.731	24.463	12.777	22.212	30.166	23.754	26.664	27.878	16.158	22.801
ATP2B1		935.662	911.797	1119.79	989.084	1646.42	1295.02	1024.53	666.078	791.521	1084.71	1090.27	1090.27	854.8	847.21	935.874	661.278	824.791	1609.37	1052.25	986.091	919.778	724.729	858.224	1089.01	1034.21
ATP2B2		0	0	0	0	0.118	0	0.035	55.496	8.752	12.88	0	0	0.177	0.679	0	0.07	0.232	0.532	0.478	0.611	0.735	0	0.065	0.973	0.485
ATP2B3		0	0	0	0	0	0	0	0.244	0.381	0.125	0	0	0	0	0	0	0	0	0	0	0	0	0	0	0
ATP2B4		123.544	137.915	76.032	112.497	65.292	28.078	137.543	108.181	81.245	84.068	103.114	103.114	18.917	75.187	82.358	78.205	63.667	44.683	54.13	162.363	135.665	205.424	110.665	208.742	131.667
ATP2C1		278.21	323.334	278.58	293.375	259.339	238.56	274.983	218.685	272.656	252.845	237.71	237.71	235.696	177.051	180.53	254.984	212.065	300.962	260.603	291.963	300.756	328.799	306.853	308.547	299.783
ATP2C2		1.422	0.45	35.279	12.384	1.063	0.17	1.74	59.53	1.712	12.843	17.619	17.619	0.639	28.037	13.083	1.618	10.844	8.731	9.842	11.99	0.612	9.002	2.345	2.824	6.478
ATP4A		0	0	0	0	0.059	0	0	9.29	7.421	3.354	0	0	0.035	0.272	0	2.427	0.684	0	0	1.757	0	0	0	0	0.251
ATP4B		0	0	0	0	0	0	0	0	0	0	0	0	0	0.544	0.471	0	0.254	0	0.137	0.382	0	0	0	0	0.074
ATP5A1		91.631	97.91	58.696	82.746	93.983	46.996	64.161	28.115	85.431	63.737	123.693	123.693	68.143	55.937	46.497	69.093	59.918	56.075	64.997	54.605	38.406	71.676	61.748	39.094	55.229
ATP5B		80.019	77.108	111.31	89.479	66.001	90.839	47.425	24.203	74.015	60.497	173.589	173.589	33.149	59.47	35.579	26.244	38.61	66.084	43.126	42.462	35.957	79.392	26.51	29.117	46.092
ATP5C1		37.6	37.604	17.943	31.049	19.068	16.745	26.096	15.035	45.284	24.446	53.795	53.795	46.209	17.71	16.283	48.689	32.223	34.568	46.749	20.085	40.161	37.038	25.859	15.594	31.436
ATP5D		0	1.75	0	0.583	4.31	0.383	3.897	0	1.522	2.022	10.181	10.181	0.887	2.808	0.847	3.061	1.901	0.603	0	0.84	1.02	9.945	0.195	1.286	1.984
ATP5E		4.819	14.151	7.603	8.858	8.855	2.684	2.366	0	12.748	5.331	25.129	25.129	3.939	6.477	4.612	15.268	7.574	6.672	8.543	2.52	0.082	18.948	2.28	1.255	5.757
ATP5EP2		0	0	0	0	0	0	0	0	0	0	0	0	0	0	0	0	0	0	0	0	0	0	0	0	0
ATP5F1		24.725	16.652	2.433	14.603	9.977	19.003	27.14	26.159	29.492	22.354	38.848	38.848	18.065	18.344	15.154	23.958	18.88	20.23	19.342	25.737	19.468	26.321	12.897	20.3	20.613
ATP5G1		10.111	0.3	0.304	3.572	0.472	3.196	1.566	0	0.571	1.161	8.809	8.809	0.035	2.446	6.118	2.146	2.686	1.278	0.273	0.993	0.816	2.915	1.954	0.91	1.306
ATP5G2		16.035	8.051	44.402	22.83	11.63	7.712	11.621	4.89	18.076	10.786	39.065	39.065	8.518	13.135	6.589	4.538	8.195	11.996	17.565	12.219	11.101	11.489	8.337	9.57	11.754
ATP5G3		22.671	12.151	9.124	14.649	16.648	23.605	7.481	13.202	11.987	14.584	46.574	46.574	3.833	5.888	5.271	9.147	6.035	6.388	8.475	7.484	2.041	6.259	5.602	4.173	5.775
ATP5H		15.561	13.751	27.371	18.895	20.013	22.625	10.543	22.614	31.775	21.514	37.115	37.115	16.858	8.56	8.283	14.987	12.172	13.416	9.022	5.728	6.489	9.26	4.429	4.738	7.583
ATP5I		11.849	8.001	29.804	16.551	10.095	11.547	4.941	10.635	27.209	12.885	41.448	41.448	49.51	9.738	14.024	24.169	24.36	9.973	7.176	12.448	5.673	25.464	3.257	4.016	9.715
ATP5J		16.035	9.101	16.119	13.752	21.784	11.504	12.909	14.424	18.076	15.739	35.599	35.599	5.927	8.425	13.177	7.177	8.676	9.334	11.072	3.742	7.387	10.031	9.901	5.585	8.15
ATP5L		37.758	80.208	161.795	93.254	79.165	54.112	23.208	14.302	61.457	46.449	141.673	141.673	40.602	25.998	25.978	44.784	34.341	42.376	47.637	16.038	20.693	64.731	13.418	13.209	31.157
ATP5O		24.172	20.302	41.361	28.612	12.633	10.268	13.292	10.39	6.659	10.649	14.369	14.369	16.184	11.912	5.365	8.865	10.582	9.724	14.694	8.63	7.795	12.175	2.54	7.028	8.941
ATP5S		21.407	22.452	45.923	29.927	27.274	23.605	26.722	21.514	30.633	25.95	11.409	11.409	12.351	17.438	19.39	21.53	17.677	25.057	36.087	39.254	36.039	22.549	18.564	24.661	28.887
ATP5SL		48.106	21.252	29.5	32.953	20.249	24.201	23.382	41.683	26.257	27.155	51.051	51.051	18.171	22.148	12.613	22.48	18.853	46.919	53.652	46.433	39.344	33.866	27.161	23.532	38.701
ATP6AP1		20.617	29.303	27.675	25.865	35.421	80.315	17.189	26.037	9.513	33.695	63.182	63.182	8.837	28.671	29.178	14.389	20.269	26.121	25.288	15.274	17.55	26.15	24.1	6.306	20.113
ATP6AP1L		0	1.05	0	0.35	0	0	0.348	2.689	1.522	0.912	0	0	0	0	0	0.317	0.079	0	0.068	0	0.163	0	0	0.157	0.055
ATP6AP2		29.385	44.455	32.542	35.46	20.721	38.304	32.359	17.113	6.279	22.955	44.841	44.841	7.879	18.751	32.379	21.706	20.179	28.144	27.133	10.921	18.366	18.348	8.012	7.75	16.953
ATP6V0A1		8.136	27.253	7.907	14.432	10.449	14.529	17.293	21.392	10.465	14.826	72.497	72.497	9.299	12.637	25.225	16.71	15.968	21.33	44.015	10.081	16.162	18.519	10.682	14.37	19.308
ATP6V0A2		43.051	42.955	7.299	31.101	53.662	38.773	44.502	39.483	32.346	41.753	32.277	32.277	41.028	41.489	46.027	31.979	40.13	36.236	42.921	72.093	44.242	43.64	41.491	44.522	46.449
ATP6V0A4		0.395	0.75	2.737	1.294	3.778	1.363	1.74	44.128	4.947	11.191	1.011	1.011	0.071	4.076	3.577	0.176	1.975	2.023	2.939	3.284	3.224	0.343	0.977	2.228	2.145
ATP6V0B		0.316	7.951	48.052	18.773	2.834	10.993	12.317	2.445	10.655	7.849	14.514	14.514	0	12.003	13.648	3.483	7.283	2.378	4.169	7.102	2.326	2.229	8.077	5.867	4.593
ATP6V0C		33.651	44.355	106.444	61.483	50.238	49.936	34.656	19.68	33.107	37.523	151.277	151.277	13.345	55.982	61.086	29.586	40	39.075	59.256	45.364	42.528	33.008	20.778	19.767	37.111
ATP6V0D1		43.762	27.103	106.14	59.002	37.9	35.023	72.825	78.233	66.214	58.039	106.146	106.146	43.796	67.351	73.134	36.482	55.191	53.627	38.274	75.301	60.568	51.013	21.299	29.085	47.024
ATP6V0D2		0.395	0.8	10.644	3.946	0.059	3.877	0.452	38.505	3.235	9.226	2.094	2.094	1.846	2.083	0.471	0.985	1.346	0.781	0.957	0.458	0.694	0.257	2.215	0.471	0.833
ATP6V0E1		116.276	57.956	138.377	104.203	101.54	103.664	61.865	26.037	89.617	76.545	144.489	144.489	42.234	55.62	47.438	44.151	47.361	61.364	80.101	47.655	45.344	69.275	32.307	38.812	53.551
ATP6V0E2		0	3.8	0	1.267	0	0.767	1.531	0	0.381	0.536	3.466	3.466	5.111	0.136	1.506	0.879	1.908	0.355	1.299	1.527	0.571	5.916	1.238	2.73	1.948
ATP6V1A		29.148	14.452	9.732	17.777	26.861	21.645	16.18	18.214	11.987	18.977	30.905	30.905	4.827	10.01	11.954	12.454	9.811	12.777	8.953	17.107	14.162	25.721	38.234	29.179	20.876
ATP6V1B1		0	0	0	0	0.059	0	1.113	7.09	0	1.652	0.072	0.072	0.035	0.498	0.188	0	0.18	0.106	0	0.611	0.082	0	0	0	0.114
ATP6V1B2		81.362	68.607	80.898	76.956	46.401	54.58	55.463	37.894	41.098	47.087	91.271	91.271	89.934	22.33	18.637	60.369	47.817	51.675	73.13	39.789	43.385	49.298	26.575	31.595	45.064
ATP6V1C1		46.842	56.156	112.527	71.842	116.239	90.797	40.327	41.683	36.912	65.192	37.909	37.909	6.069	28.942	26.355	24.837	21.551	42.27	43.946	47.96	27.998	83.164	44.878	56.758	49.568
ATP6V1C2		0.316	0.45	4.562	1.776	16.412	5.113	6.541	18.703	6.089	10.571	9.604	9.604	0.426	2.627	8.095	2.04	3.297	2.449	12.576	3.208	1.592	3.944	0.977	1.192	3.705
ATP6V1D		32.15	21.052	39.841	31.014	4.014	1.747	15.866	12.346	15.222	9.839	31.916	31.916	12.386	7.836	7.153	13.896	10.318	8.837	9.158	24.438	20.121	10.803	8.207	10.699	13.181
ATP6V1E2		0	0.1	0	0.033	4.073	0	0.974	0.733	1.142	1.385	0	0	0	0.362	0	0	0.091	1.065	0.752	0	0.041	0	0.065	0	0.275
ATP6V1F		0	0	0	0	1.299	0	0	0	0	0.26	2.238	2.238	0	0.544	0	0	0.136	0	0.068	0	0	0	0.065	0.439	0.082
ATP6V1G1		39.338	35.354	83.331	52.674	24.263	29.825	27.244	26.77	43.572	30.335	61.666	61.666	30.061	28.897	21.648	22.48	25.772	24.844	20.64	28.257	24.488	28.55	25.077	22.747	24.943
ATP6V1G2		0	1.6	0	0.533	0	0	0.244	0.244	0	0.098	0	0	0	0.861	1.694	0.387	0.735	0.639	0	0.229	0.327	0	0.456	1.192	0.406
ATP6V1G3		0	0	0	0	0	0	0.035	0.978	0.761	0.355	0	0	0	0	0.094	0.035	0.032	0	0	1.146	0	0	0	0	0.164
ATP6V1H		152.376	173.918	175.177	167.157	499.61	361.867	194.572	175.29	202.827	286.833	225.723	225.723	181.394	171.978	189.095	199.013	185.37	357.499	335.578	202.305	195.416	150.639	158.279	177.868	225.369
ATP7A		28.674	43.005	6.387	26.022	9.564	32.51	28.323	29.215	35.961	27.114	28.811	28.811	21.756	25.908	25.79	32.154	26.402	36.698	56.18	26.653	40.528	30.265	31.265	41.698	37.612
ATP7B		0.079	0.7	9.124	3.301	2.598	1.704	4.036	46.084	7.421	12.368	4.91	4.91	0.106	2.491	2.73	3.553	2.22	7.453	11.755	3.208	4.041	3.858	1.824	4.926	5.295
ATP8A1		1120.27	1003.41	795.898	973.19	809.246	663.145	1055.71	677.079	973.228	835.681	739.341	739.341	803.658	813.467	940.674	1237.63	948.858	730.259	964.566	1123.48	1310.86	1050.78	798.039	1281.94	1037.13
ATP8A2		17.773	28.903	9.732	18.803	20.78	19.344	34.795	313.297	71.351	91.913	31.699	31.699	51.852	32.566	53.086	43.94	45.361	25.234	37.659	58.194	62.363	53.414	50.089	63.818	50.11
ATP8B1		18.01	21.502	15.206	18.24	2.243	19.472	20.285	52.44	21.12	23.112	4.982	4.982	12.493	22.873	17.789	20.158	18.328	19.378	31.781	23.217	28.57	56.243	22.667	24.065	29.417
ATP8B2		13.429	16.802	0	10.077	7.497	2.216	9.708	9.412	13.89	8.545	19.785	19.785	7.808	8.787	5.459	11.398	8.363	8.127	4.032	10.081	13.224	15.175	11.92	11.358	10.56
ATP8B4		104.823	151.866	231.744	162.811	113.878	265.403	130.585	199.127	85.05	158.808	255.401	255.401	148.885	142.583	117.843	235.354	161.166	157.366	237.57	139.223	106.891	517.762	128.708	180.88	209.771
ATP9A		0.553	2	6.083	2.879	0.354	2.471	4.628	79.333	19.598	21.277	13.575	13.575	6.459	6.069	4.8	1.689	4.754	5.075	8.065	2.673	4	4.03	1.694	3.012	4.078
[truncated: 26,013 more rows]
